# Supplementary material for: Differential expression of miR-1, a putative tumor suppressing microRNA, in cancer resistant and cancer susceptible mice
Source: PeerJ. 2013 Apr 16;1:e68. doi: 10.7717/peerj.68 (PMC3642704; doi:10.7717/peerj.68)
Supplement: Table S1 — miRNA array data for three FVB/NJ, three SPRET/EiJ samples and one replicate RNA sample (FVB-A or –B and SPRET-A or B) per strain. [file peerj-01-68-s006.xlsx]

## Sheet: Filtered Log intensity
Unique id	FVB1A	FVB2	FVB3	FVB1B	Spret1	Spret2A	Spret3	Spret2B
BlankAverage+2SDwo2	5.64386	5.64386	5.64386	5.64386	5.75168	5.64386	5.76081	6.06582
BlankAveragewo2	5.64386	5.64386	5.64386	5.64386	5.64386	5.64386	5.64386	5.64386
hsa-let-7a-1-prec	11.7241	12.0214	11.7058	12.0167	11.9418	11.7903	11.7988	11.8324
hsa-let-7a-2-precNo1	12.2439	12.4562	12.1845	12.0455	12.7684	12.449	12.6387	12.9448
hsa-let-7a-2-precNo2	12.9312	13.195	12.7008	13.0744	13.1765	13.1393	12.8866	12.7487
hsa-let-7a-3-prec	11.592	11.7091	11.5483	11.7742	11.6852	11.9953	11.5166	11.5182
hsa-let-7b-prec	12.8256	12.89	12.714	12.7367	12.9688	12.5628	12.6099	12.7785
hsa-let-7c-prec	12.2928	12.2004	12.17	12.2427	12.3818	12.398	12.0278	11.9119
hsa-let-7d-prec	11.5761	11.6243	11.5619	11.7949	11.8548	11.4037	11.6599	11.3896
hsa-let-7d-v1-prec	10.9727	10.8786	11.0035	11.1155	11.1605	11.2578	10.9516	10.6419
hsa-let-7d-v2-precNo1	8.66892	8.3208	8.89124	8.51125	8.27575	8.59902	8.42369	8.30321
hsa-let-7d-v2-precNo2	10.3613	10.263	10.505	10.561	10.3375	10.651	10.6811	10.425
hsa-let-7e-prec	10.7463	10.7657	10.6307	10.6785	10.6128	11.103	10.7095	10.8009
hsa-let-7f-1-precNo1	9.10014	8.8202	8.59943	8.47972	8.48349	9.0032	8.71833	9.18621
hsa-let-7f-1-precNo2	9.2735	9.54286	9.40502	9.63089	9.4654	9.86148	9.23117	9.42472
hsa-let-7f-2-prec2	10.1815	10.2154	10.1719	10.238	10.6995	10.6959	10.4316	10.582
hsa-let-7g-precNo1	10.8258	11.1052	11.2333	11.4454	11.4818	11.5615	11.4252	11.1329
hsa-let-7g-precNo2	7.5398	6.83308	7.06179	7.58478	7.78084	7.48215	6.90013	7.4614
hsa-let-7iNo1	11.5262	11.3289	11.3199	11.2775	11.4003	11.6406	11.4926	11.5286
hsa-let-7iNo2	9.32447	9.51416	9.4881	9.20224	9.47151	9.14777	9.48085	9.00748
hsa-mir-001b-1-prec1	11.3207	11.3009	12.4515	12.2433	13.3727	12.9143	13.2515	13.3191
hsa-mir-001b-2-prec	10.5253	9.8831	11.2979	10.8922	12.2529	11.7576	11.8815	12.3092
hsa-mir-007-1-prec	8.6214	8.55624	9.58736	9.30927	10.1885	9.62443	9.90773	10.0703
hsa-mir-007-2-precNo1	7.36325	7.0769	8.12791	7.79582	8.25229	8.10586	7.76997	8.0523
hsa-mir-007-2-precNo2	9.35203	9.08289	9.17271	8.98173	9.23582	9.18684	8.99891	9.52876
hsa-mir-007-3-precNo1	10.3154	10.4979	10.5486	9.86044	10.3728	10.5623	9.72265	10.5032
hsa-mir-007-3-precNo2	6.86835	5.96765	6.66466	6.63345	5.90497	6.19142	6.12976	5.94994
hsa-mir-009-1No1	8.76773	8.61921	8.67101	7.98365	8.31705	8.37875	8.37883	8.54711
hsa-mir-009-1No2	5.64386	5.64386	5.64386	5.64386	5.64386	5.64386	5.64386	5.64386
hsa-mir-009-2No1	6.78452	6.42078	5.95411	5.93432	6.59872	6.86435	6.68112	6.21768
hsa-mir-009-2No2	6.33208	5.64386	6.00424	6.12305	7.67186	6.33013	6.90013	6.16016
hsa-mir-009-3No1	10.0698	10.1449	9.92323	9.48896	10.1006	10.0837	9.90615	9.92677
hsa-mir-009-3No2	8.42777	8.57622	8.20852	8.41728	8.2804	8.68196	8.44561	8.93501
hsa-mir-010a-precNo1	11.9725	11.7492	11.8023	12.2536	11.7544	11.8629	11.9325	11.6594
hsa-mir-010a-precNo2	7.46099	7.3047	6.98897	7.72137	6.44162	6.84391	7.03347	6.23636
hsa-mir-010b-precNo1	10.8992	10.5604	10.8274	11.3308	11.0627	11.2865	10.8696	11.195
hsa-mir-010b-precNo2	7.79672	6.81973	7.54078	7.90669	7.69988	7.90348	7.85105	8.00407
hsa-mir-015a-2-precNo1	7.92948	7.60614	8.11656	8.46905	8.24279	7.999	8.00068	8.20707
hsa-mir-015a-2-precNo2	7.49435	7.04285	7.37921	7.25917	7.45878	7.62074	7.4175	7.61915
hsa-mir-015b-precNo1	7.76972	8.19725	7.31446	8.45019	7.74766	7.25333	7.46977	7.14294
hsa-mir-015b-precNo2	5.64386	5.64386	5.64386	5.64386	5.64386	5.64386	5.81647	5.64386
hsa-mir-016a-chr13	10.2358	10.2116	10.3705	10.2859	10.0887	10.2394	10.0858	9.92533
hsa-mir-016b-chr3	10.6235	10.5961	10.8926	11.0292	10.6384	10.6966	10.6691	10.5627
hsa-mir-017-precNo1	7.31178	7.06564	6.98897	7.16317	6.96486	7.08937	6.87451	6.53679
hsa-mir-017-precNo2	10.8817	10.7674	11.2276	11.5151	10.6438	10.8765	11.1164	10.4096
hsa-mir-018-prec	5.64386	5.64386	5.64386	5.64386	5.64386	5.64386	5.64386	5.64386
hsa-mir-019a-prec	7.69134	7.72542	8.17243	8.42005	7.50716	7.65634	7.7348	7.27526
hsa-mir-019b-1-prec	7.30428	7.16395	7.49476	7.5139	7.36562	7.39352	6.9864	7.37975
hsa-mir-019b-2-prec	6.27178	6.17049	6.61175	6.9496	5.77926	6.47006	5.64386	6.19876
hsa-mir-020-prec	10.0339	9.82084	10.191	10.5472	9.59976	9.92974	9.87257	9.38342
hsa-mir-021-prec-17No1	7.39892	7.9193	8.10512	8.44476	7.81327	7.74719	7.92156	8.04702
hsa-mir-021-prec-17No2	6.2871	5.64386	6.81265	6.2406	6.35614	5.92573	6.0404	5.64907
hsa-mir-022-prec	5.98306	5.86746	6.39088	6.62387	6.14812	5.64386	5.64386	5.70378
hsa-mir-023a-prec	15.1179	15.3476	15.1277	15.1051	15.4272	15.2684	15.6109	15.4415
hsa-mir-023b-prec	15.4438	15.7033	15.4017	15.3326	15.8663	15.4627	15.8099	15.6618
hsa-mir-024-1-precNo1	12.739	12.6829	12.8693	13.0473	12.9986	12.9209	12.9998	13.1403
hsa-mir-024-1-precNo2	10.1836	10.2026	10.2768	10.5106	10.7168	10.38	10.7185	10.5347
hsa-mir-024-2-prec	12.3263	12.2369	12.3216	12.6657	12.6432	12.528	12.7086	12.7627
hsa-mir-025-prec	11.3981	11.7373	11.7622	11.6475	11.4194	11.7749	12.0183	11.3451
hsa-mir-026a-precNo1	13.5845	13.3671	13.2878	13.547	13.9294	13.9421	14.0127	14.0819
hsa-mir-026a-precNo2	7.63262	7.45898	7.66543	7.65704	7.45055	7.94725	8.11998	7.05098
hsa-mir-026b-prec	14.15	13.9276	13.8945	14.1404	14.4826	14.3568	14.6259	14.5763
hsa-mir-027a-prec	10.0041	10.0294	10.4059	10.6273	10.5186	10.7964	10.7086	10.6636
hsa-mir-027b-prec	10.0753	9.74874	10.4801	10.2897	10.3117	10.1361	10.1459	10.4351
hsa-mir-028-prec	6.0384	7.22596	6.59003	7.31979	7.26604	7.46217	6.95006	6.39438
hsa-mir-029a-2No1	8.12959	7.85535	8.48935	8.36358	8.56955	8.61418	8.42369	8.92065
hsa-mir-029a-2No2	10.333	10.7179	10.3391	10.0717	10.8818	10.3405	10.4437	10.5856
hsa-mir-029c-prec	8.12107	8.22282	8.62636	8.53701	8.65076	8.90551	8.55451	9.04504
hsa-mir-030a-precNo1	10.9306	11.3324	11.62	11.6625	11.6882	11.671	11.7885	11.7405
hsa-mir-030a-precNo2	8.94711	9.12689	8.97741	8.85433	8.93345	8.53989	8.8816	8.47424
hsa-mir-030b-precNo1	11.7145	11.8581	12.0823	12.2959	12.0768	11.8881	12.0347	12.0535
hsa-mir-030b-precNo2	8.64536	8.26281	8.51551	8.31973	8.44675	8.32077	8.10353	8.30321
hsa-mir-030c-prec	11.3235	11.6104	11.8462	11.9938	11.8455	11.6565	11.8187	11.7245
hsa-mir-030d-precNo1	6.07414	5.94325	6.03672	6.039	6.44162	6.1587	6.21391	5.70378
hsa-mir-030d-precNo2	12.1042	12.3413	12.4734	12.7326	12.8368	12.6125	12.8838	12.6822
hsa-mir-031-prec	10.5164	10.4884	10.5584	10.091	10.5196	10.3694	10.2715	10.0585
hsa-mir-032-precNo1	8.45175	8.62306	8.95634	8.85842	8.85462	8.7245	9.10463	8.93501
hsa-mir-032-precNo2	10.6724	10.9584	10.9491	10.6762	10.8225	10.929	11.2526	10.6287
hsa-mir-033b-prec	8.34972	8.45199	8.47164	7.96858	8.17453	8.70197	8.4672	8.32082
hsa-mir-033-prec	7.10272	7.0197	7.15349	6.91857	6.14812	7.29909	7.27786	8.03107
hsa-mir-034precNo1	8.93986	9.06886	8.89345	8.78722	8.72765	9.33881	9.08242	9.00748
hsa-mir-034-precNo2	6.76279	6.12781	5.81125	5.68063	5.80529	6.10818	5.6752	6.3436
hsa-mir-092-prec-13=092-1No1	8.39635	8.04503	8.2916	8.16641	7.62877	8.18518	7.94021	7.62624
hsa-mir-092-prec-13=092-1No2	14.0763	14.3898	14.1246	13.9664	14.111	14.1807	14.3628	13.9304
hsa-mir-092-prec-X=092-2	13.4015	13.9391	13.7961	13.727	13.7251	13.6877	14.0653	13.3749
hsa-mir-093-prec-7.1=093-1	10.4951	10.3079	10.5237	10.7623	10.0565	10.4315	10.5426	10.0307
hsa-mir-095-prec-4	9.96777	10.4478	10.2284	10.0638	10.0673	9.89539	10.3949	9.61692
hsa-mir-096-prec-7No1	6.92816	6.03848	6.70563	6.3376	6.32048	5.90615	6.45774	5.64386
hsa-mir-096-prec-7No2	11.5993	11.9023	11.4099	11.4248	11.3298	11.6197	11.5625	11.5148
hsa-mir-098-prec-X	6.12615	6.08384	6.57904	6.18953	5.88069	6.01983	6.66626	5.64386
hsa-mir-099b-prec-19No1	8.14227	8.51957	8.1429	8.04239	7.98254	8.2757	8.35123	8.35112
hsa-mir-099b-prec-19No2	10.2881	10.7385	10.8349	10.8466	11.0084	10.9507	11.0486	10.9183
hsa-mir-099-prec-21	10.5469	10.8559	10.7127	10.8394	10.949	10.8221	10.9901	10.8273
hsa-mir-100-1/2-prec	10.1978	10.3257	10.5401	10.6958	10.7456	10.7136	10.8542	10.4422
hsa-mir-100No1	9.7011	9.52036	9.69174	9.94946	9.81845	9.97037	10.0997	10.0871
hsa-mir-100No2	5.64386	5.64386	5.64386	5.64386	5.64386	5.64386	5.64386	5.64386
hsa-mir-101-1/2-precNo1	7.55253	7.53443	7.5963	7.73924	7.63604	7.59651	7.82453	7.79322
hsa-mir-101-1/2-precNo2	5.64386	5.64386	7.31446	6.13659	6.10685	5.86617	6.29342	5.67669
hsa-mir-101-1No1	5.64386	5.64386	5.64386	6.41745	5.64386	5.64386	5.64386	5.64386
hsa-mir-101-1No2	7.94887	7.61389	7.95603	8.33155	7.34802	8.20535	7.63913	8.19757
hsa-mir-101-2No1	5.64386	5.64386	5.64386	5.64386	5.64386	5.64386	5.64386	5.64386
hsa-mir-101-2No2	6.17634	5.64386	5.64386	5.64386	5.64386	5.64386	5.64386	5.64386
hsa-mir-101-prec-9	5.64386	5.64386	5.64386	5.64386	5.64386	5.64386	5.64386	5.64386
hsa-mir-102-prec-1	7.91477	7.9685	8.71932	8.45561	8.51538	8.83218	8.65577	8.60933
hsa-mir-103-2-prec	11.7202	11.6748	11.8965	12.21	11.7719	11.8099	11.9173	11.7907
hsa-mir-103-prec-5=103-1	11.7742	11.4448	11.98	12.0988	11.8993	11.9684	11.8835	11.7705
hsa-mir-105-2No1	7.53339	7.35181	7.63924	7.78726	7.42559	7.59651	8.23016	7.99861
hsa-mir-105-2No2	8.16317	7.65954	8.15034	7.60441	8.08172	7.70248	7.71328	7.39646
hsa-mir-105-prec-X.1=105-1	7.74776	7.92555	8.03048	8.16311	7.50716	7.98507	7.95862	7.81201
hsa-mir-106aNo1	10.6295	10.5951	10.9875	11.1464	10.191	10.7262	10.7965	10.3466
hsa-mir-106aNo2	6.10902	5.64386	6.45236	5.91873	6.06437	5.90615	5.64386	6.79794
hsa-mir-106bNo1	10.3413	10.3926	10.6478	10.5742	9.83908	10.2207	10.494	9.94675
hsa-mir-106bNo2	7.60234	8.25292	8.4264	7.81279	7.34802	7.91333	8.00659	8.08358
hsa-mir-106-prec-X	10.5791	10.4968	10.8424	11.0805	10.2667	10.651	10.6053	10.1973
hsa-mir-107No1	11.9869	11.8041	11.8823	12.3077	11.8622	12.1399	12.163	12.088
hsa-mir-107No2	7.5398	7.16395	7.27417	7.25296	7.62877	7.17368	6.27395	7.0615
hsa-mir-107-prec-10	11.8792	11.9471	11.9051	12.4153	11.8799	12.2097	12.2387	12.0812
hsa-mir-1-1No1	11.0476	10.6723	11.8125	11.4942	12.762	12.4851	12.8491	12.9571
hsa-mir-1-1No2	9.21666	9.32642	9.20343	9.25752	9.78614	9.54595	9.55935	9.67797
hsa-mir-122a-prec	10.5066	10.5156	10.3285	10.104	10.3252	10.4569	10.0433	10.559
hsa-mir-123-precNo1	10.8093	10.817	11.0275	11.3998	11.4356	11.5575	11.2961	11.8154
hsa-mir-123-precNo2	8.45175	8.32552	8.48052	8.6687	8.92754	8.92753	8.57056	9.08165
hsa-mir-124a-1-prec1	6.74071	7.0769	7.15349	7.28979	7.19889	7.51483	7.37244	7.60484
hsa-mir-124a-2-prec	6.82704	6.70829	6.63314	6.76135	6.78031	6.14205	6.86152	6.91848
hsa-mir-124a-3-prec	5.73771	6.8463	6.30015	6.61422	6.24641	6.23915	6.63608	6.42726
hsa-mir-125a-precNo1	9.64724	9.99121	9.7245	9.60189	10.0565	10.088	10.0216	10.0037
hsa-mir-125a-precNo2	7.5962	7.50972	7.3342	7.31384	7.30305	7.67959	7.46977	7.42929
hsa-mir-125b-1	11.7198	12.0949	11.397	11.6365	12.0964	12.0157	12.1976	12.1589
hsa-mir-125b-2-precNo1	6.72955	6.43835	5.64386	6.39508	5.92884	7.08937	6.63608	6.29098
hsa-mir-125b-2-precNo2	10.7387	10.8616	11.1628	10.977	11.1497	11.0922	11.3247	11.2397
hsa-mir-126No1	9.16165	9.11055	9.50125	9.36643	9.85941	9.9502	10.2037	10.2361
hsa-mir-126No1	8.94951	8.75159	9.54141	9.23094	9.94679	9.86402	9.58919	10.0533
hsa-mir-126No2	12.1378	12.519	12.6772	12.2104	12.4262	12.4853	12.1179	12.6571
hsa-mir-126No2	12.2353	12.31	12.5927	11.8581	12.4873	12.6097	11.7847	12.6173
hsa-mir-127-prec	9.00149	8.93294	8.87561	8.95523	8.8732	8.88315	8.96592	9.08937
hsa-mir-128a-precNo1	9.60052	10.0104	9.80448	9.465	10.3162	10.1887	10.0375	10.471
hsa-mir-128a-precNo2	10.2427	10.3914	10.2301	10.0901	10.5792	10.2038	10.4061	10.5309
hsa-mir-128b-precNo1	7.27386	7.62927	7.93033	7.91457	8.76128	8.04001	8.47148	8.50537
hsa-mir-128b-precNo2	5.80307	6.50656	6.54558	5.64386	5.77926	5.64386	6.9864	6.49086
hsa-mir-129-2No1	11.9268	11.5962	11.224	10.9523	11.5469	11.6376	11.5971	11.4139
hsa-mir-129-2No2	6.87849	6.70829	7.16088	6.93417	6.83188	6.99057	6.87451	7.0404
hsa-mir-129-precNo1	9.46404	9.46786	9.86225	9.69179	9.4261	9.56011	9.23117	9.11483
hsa-mir-129-precNo2	8.5847	8.49879	8.572	8.58966	8.16451	8.33548	8.44996	8.45842
hsa-mir-1-2No1	11.9114	11.4355	12.2921	12.2974	13.4761	13.3021	13.4931	13.6091
hsa-mir-1-2No2	8.95671	8.64592	8.9521	8.51125	9.31723	9.09254	8.83253	9.09706
hsa-mir-130a-precNo1	6.33208	6.50656	6.54558	5.75276	5.64386	5.96411	5.64386	5.64386
hsa-mir-130a-precNo2	11.3165	11.0033	11.45	11.6803	11.1516	11.2241	11.4064	11.0613
hsa-mir-130bNo1	11.0077	10.4413	10.719	10.9012	10.9068	10.9314	11.0657	10.9334
hsa-mir-130bNo2	13.1134	13.3372	13.9122	13.4545	13.3369	13.6898	12.8135	13.8014
hsa-mir-132-precNo1	7.29673	7.14268	7.44723	7.31979	6.72683	7.19804	7.21799	6.77257
hsa-mir-132-precNo2	9.21866	8.99064	9.45994	9.75572	9.15462	9.22882	9.26855	8.84052
hsa-mir-133a-1	11.177	11.215	11.7963	11.4389	13.0368	12.4087	12.8552	13.3294
hsa-mir-133a-2	10.6891	10.6741	11.571	11.2486	12.7517	12.0676	12.6735	12.7878
hsa-mir-133bNo1	6.55081	6.45571	7.15349	7.11609	7.07596	7.49531	7.38156	7.79951
hsa-mir-133bNo2	10.1026	10.3641	10.3054	10.3055	10.276	10.355	10.1486	10.5042
hsa-mir-134-precNo1	8.77046	8.51544	9.45844	9.01694	10.1885	9.73677	10.2075	10.4592
hsa-mir-134-precNo2	7.39892	7.65954	7.51795	7.40619	8.07103	7.74167	7.79067	8.0364
hsa-mir-135-1-prec	8.78131	8.63072	8.71431	8.58226	8.42593	8.47824	8.44561	8.7394
hsa-mir-135-2-prec	8.19192	8.71602	8.47164	8.41728	7.98823	8.56508	8.29438	8.2352
hsa-mir-135a-1No1	10.7573	11.1134	10.9368	11.0695	11.2894	11.0715	11.1273	11.1341
hsa-mir-135a-1No2	6.97619	7.50138	7.13861	6.68966	6.32048	6.83358	6.88737	7.05098
hsa-mir-135a-2No1	10.0441	10.2381	9.81154	9.71116	10.1214	9.90775	9.76858	10.1352
hsa-mir-135a-2No2	5.64386	5.64386	5.64386	5.64386	5.64386	5.64386	5.64386	5.64386
hsa-mir-135bNo1	9.10447	8.80674	8.90669	8.71231	8.37469	8.83218	8.67074	8.42217
hsa-mir-135bNo2	7.66228	7.9193	7.71143	7.27762	7.8387	7.86343	7.52022	7.6886
hsa-mir-136-precNo1	6.61289	5.70278	5.84831	6.06756	5.69822	5.82505	5.89504	6.30873
hsa-mir-136-precNo2	9.28498	9.28575	8.98575	8.90665	9.09255	9.31858	9.01951	9.2588
hsa-mir-137-prec	5.64386	5.64386	5.64386	5.64386	5.64386	5.64386	5.64386	5.64386
hsa-mir-138-1-prec	8.82916	9.31933	8.85982	8.93211	8.90665	9.33698	9.14002	9.58813
hsa-mir-138-2-prec	9.93898	10.2406	9.85088	9.5847	10.1723	9.88917	9.96804	10.2337
hsa-mir-139-prec	7.10272	6.97224	7.12357	7.22153	7.04352	6.93368	7.32592	6.94143
hsa-mir-140No1	6.27178	5.64386	5.86649	5.64386	6.85699	6.09094	5.6452	5.73037
hsa-mir-140No2	8.81339	9.07729	9.09001	9.26679	8.94228	8.77665	9.16401	8.92929
hsa-mir-141-precNo1	8.12959	7.90674	8.5412	8.38643	8.13914	8.69913	8.32308	7.83057
hsa-mir-141-precNo2	6.25631	5.64386	5.64386	5.64386	5.64386	5.64386	5.64386	5.64386
hsa-mir-142-prec	7.86972	7.65954	7.73636	8.12624	7.77426	7.83782	7.4783	8.1832
hsa-mir-143-prec	7.55885	7.50972	7.77537	7.74367	7.95373	8.02647	7.69875	8.20233
hsa-mir-144-precNo1	5.64386	5.64386	5.64386	5.64386	5.64386	5.64386	5.64386	5.64386
hsa-mir-144-precNo2	5.64386	5.64386	5.64386	5.64386	5.64386	5.64386	5.64386	5.64386
hsa-mir-145-prec	10.0808	10.3269	10.5151	10.2544	11.2673	10.9632	10.8468	10.9363
hsa-mir-146-prec	10.3979	10.9915	11.0102	11.1355	10.3815	10.5057	10.7031	10.0999
hsa-mir-147-prec	7.40595	7.67445	8.06632	7.63812	8.13402	8.05787	7.9768	8.06803
hsa-mir-148aNo1	8.66307	8.48618	8.49812	8.95714	9.2666	8.93721	9.07962	9.09961
hsa-mir-148aNo2	8.79208	8.96663	9.56804	9.11599	9.11873	9.30556	8.65201	9.22179
hsa-mir-148bNo1	8.37143	8.03352	7.8909	8.37219	8.72083	8.51102	8.54642	8.69621
hsa-mir-148bNo2	11.0329	11.4944	10.8926	10.7275	11.382	10.8797	11.2526	10.9313
hsa-mir-148-prec	7.47443	7.26587	7.60174	8.02064	7.96532	7.63271	7.97076	7.71548
hsa-mir-149-prec	9.04267	9.25881	9.11494	9.3197	9.29902	9.38905	9.19798	9.49426
hsa-mir-150-prec	10.4111	10.7795	10.3203	10.397	10.4093	10.541	10.5395	10.9363
hsa-mir-151-prec	7.90488	7.24605	7.06966	6.85445	6.95327	7.33614	7.60057	7.72212
hsa-mir-152-precNo1	8.5597	8.33024	8.38285	8.85433	8.65435	8.97529	8.97499	9.02369
hsa-mir-152-precNo2	7.82846	8.33962	8.18335	8.09536	8.21878	8.4413	8.0473	8.42217
hsa-mir-153-1-prec1	6.69553	6.36675	6.72569	6.68044	6.65707	6.38774	6.79478	6.12049
hsa-mir-153-1-prec2	5.64386	5.64386	5.64386	5.64386	5.64386	5.64386	5.64386	5.64386
hsa-mir-153-2-prec	5.64386	5.64386	5.64386	5.64386	5.64386	5.64386	5.64386	5.64386
hsa-mir-154-prec1No1	6.1927	5.73156	6.40339	6.97244	5.64386	5.64386	5.96955	5.64386
hsa-mir-154-prec1No2	7.16205	7.17448	6.76499	6.46116	6.94158	6.90437	6.86152	6.85947
hsa-mir-155-prec	10.7366	10.9485	10.8487	10.6946	10.1266	10.5917	10.5395	10.3753
hsa-mir-15aNo1	9.23848	9.18788	9.27494	9.37073	9.22381	9.22685	9.00777	8.86473
hsa-mir-15aNo2	5.64386	5.64386	5.64386	5.64386	5.64386	5.64386	6.7248	5.64386
hsa-mir-16-1No1	10.509	10.627	10.4786	10.7683	10.3105	10.4885	10.328	10.3605
hsa-mir-16-1No2	7.31925	6.73697	7.41053	6.59472	6.14812	7.18996	7.15553	6.87147
hsa-mir-16-2No1	10.657	10.5197	10.5436	10.7612	10.5087	10.7108	10.5866	10.5003
hsa-mir-16-2No2	7.98217	8.40362	7.79923	7.33161	7.69293	7.47552	7.7348	7.17233
hsa-mir-181a-precNo1	9.91331	9.96569	10.1582	10.2668	9.75809	9.78313	10.4653	9.69495
hsa-mir-181a-precNo2	7.41991	6.91064	7.85037	7.19588	7.57682	7.51483	7.39964	7.55364
hsa-mir-181b-1No1	13.007	12.6416	12.9923	13.201	12.8535	13.0191	13.3488	12.3311
hsa-mir-181b-1No2	8.04656	8.04503	7.90416	7.63336	8.13402	7.90348	7.98879	8.06803
hsa-mir-181b-2No1	13.1384	12.7376	13.0822	13.1649	12.9529	13.0863	13.088	12.4466
hsa-mir-181b-2No2	11.3998	11.3922	10.8674	10.6345	11.433	11.1942	11.1549	11.2774
hsa-mir-181b-precNo1	10.6235	10.5042	10.8848	10.8569	10.5717	10.5187	10.9864	10.2918
hsa-mir-181b-precNo2	5.78161	5.64386	5.64386	5.77024	6.16832	5.64386	5.64386	5.64386
hsa-mir-181c-precNo1	10.3847	10.501	10.7382	10.8264	10.5536	10.4703	10.908	10.3074
hsa-mir-181c-precNo2	7.51401	7.28541	7.5963	7.40059	7.03254	7.46886	7.05645	7.0404
hsa-mir-182-precNo1	6.97619	6.7511	6.77465	7.21516	6.96486	6.7148	7.045	5.73037
hsa-mir-182-precNo2	8.05999	8.17647	8.45371	8.40334	7.69988	7.96155	7.94021	7.29321
hsa-mir-183-precNo1	7.00425	7.16395	7.31446	7.49299	6.84449	7.34344	7.05645	7.0404
hsa-mir-183-precNo2	6.3757	5.91843	6.99725	6.83797	5.92884	6.6574	6.73907	5.64386
hsa-mir-184-precNo1	5.64386	5.64386	5.64386	5.64386	5.64386	5.64386	5.64386	5.64386
hsa-mir-184-precNo2	9.73638	9.83417	10.1774	9.90663	9.4219	9.88792	9.83652	9.55504
hsa-mir-185-precNo1	7.98217	8.3674	8.17608	8.02064	8.29884	7.77983	7.69143	8.17354
hsa-mir-185-precNo2	9.62633	9.3475	9.90025	9.73917	9.29902	9.57878	9.37289	9.45294
hsa-mir-186-prec	6.62499	6.53949	7.14607	7.29584	7.56163	6.80214	7.67668	7.1626
hsa-mir-187-precNo1	8.32397	8.5319	8.63434	8.5773	9.4654	9.39608	9.22104	9.69663
hsa-mir-187-precNo2	5.64386	5.64386	5.64386	5.64386	5.64386	5.64386	5.64386	5.64386
hsa-mir-188-prec	7.41295	6.55568	7.08527	6.97244	6.6427	6.83358	6.82185	6.81046
hsa-mir-190-prec	6.49916	6.77894	6.87684	6.95725	6.10685	6.68063	6.55774	6.66639
hsa-mir-191-prec	10.6673	10.7752	10.724	10.8143	10.9091	10.8357	10.7373	10.726
hsa-mir-192-2/3No1	11.3642	11.2973	11.4279	11.3418	10.894	10.5025	10.1325	10.7692
hsa-mir-192-2/3No2	7.68557	7.23604	8.08196	7.65704	8.10811	7.817	7.97076	8.10406
hsa-mir-192No1	10.4743	10.1083	10.55	10.778	10.4157	10.5647	10.8067	9.87408
hsa-mir-192No2	5.75983	6.19136	6.64372	6.52434	6.59872	6.56052	6.06327	5.64907
hsa-mir-193-precNo1	7.83888	7.68184	8.00609	7.93409	8.17453	7.75268	8.18918	8.23055
hsa-mir-193-precNo2	8.93258	8.64214	8.63434	8.62372	8.49553	8.46492	8.20468	8.64121
hsa-mir-194-1No1	8.65129	7.78156	8.59943	8.82952	8.52716	8.68196	8.75038	7.81822
hsa-mir-194-1No2	7.47443	6.42078	7.24667	7.03163	6.22728	6.91421	6.65125	6.23636
hsa-mir-194-2No1	9.6413	9.7149	9.87128	9.83782	9.84693	9.8018	9.7316	9.90359
hsa-mir-194-2No2	6.63699	5.86746	6.55682	5.88703	5.97545	6.66906	5.73338	6.273
hsa-mir-194-precNo1	6.69553	6.03848	6.17444	6.4285	6.65707	6.6574	6.92531	6.41091
hsa-mir-194-precNo2	6.02019	6.73697	6.55682	6.43947	5.97545	6.10818	5.7893	5.73037
hsa-mir-195-prec	10.0972	10.1097	10.231	10.4583	10.0027	10.0122	10.0069	9.9969
hsa-mir-196-1-precNo1	8.28256	8.27753	8.81136	8.2988	7.9479	8.18111	8.05872	8.0628
hsa-mir-196-1-precNo2	6.91837	7.09916	7.00547	7.08848	7.01033	6.37355	6.9864	6.90687
hsa-mir-196-2-precNo1	5.64386	5.64386	5.64386	5.64386	5.64386	5.64386	5.64386	5.64386
hsa-mir-196-2-precNo2	8.2672	7.82228	8.09744	7.41178	7.43396	7.48874	7.5448	7.41297
hsa-mir-196a-1No1	11.5699	11.2277	11.3195	11.0857	11.2796	11.2082	11.1103	11.1434
hsa-mir-196a-1No2	8.23598	7.6892	7.86852	8.03878	7.76102	7.97571	7.65427	7.56107
hsa-mir-196a-2No1	9.52019	9.58488	9.6712	9.38782	9.36396	9.50585	9.42237	9.12238
hsa-mir-196a-2No2	6.24067	5.64386	5.64386	5.64386	5.67016	5.84576	5.64386	5.64386
hsa-mir-196bNo1	8.94228	8.47771	8.63963	8.1126	8.08704	8.16472	7.90267	8.09897
hsa-mir-196bNo2	10.5025	10.178	10.3761	10.392	10.3608	9.99259	10.1419	9.97344
hsa-mir-197-prec	10.9932	11.1677	11.5252	11.0593	11.3376	11.1835	10.4437	10.9512
hsa-mir-198-prec	10.2631	10.1923	9.93405	9.53699	9.72438	9.81236	9.17192	9.89333
hsa-mir-199a-1-prec	8.24777	8.02773	8.29831	8.68952	9.04963	8.88064	8.31358	8.91486
hsa-mir-199a-2-prec	8.91544	8.90794	8.79484	9.1296	9.52536	9.32043	9.17717	9.70839
hsa-mir-199b-precNo1	7.93435	7.27567	7.60716	8.23412	8.33503	8.51425	7.84446	7.74838
hsa-mir-199b-precNo2	9.14284	8.93912	8.97112	9.21666	9.60533	9.28865	9.33816	9.48453
hsa-mir-200a-prec	9.85927	9.8831	10.1046	10.2103	9.90677	10.2355	10.1175	9.74471
hsa-mir-200bNo1	9.52343	9.77318	9.55689	9.78505	9.67758	9.68601	9.33816	9.44894
hsa-mir-200bNo2	9.01994	8.97868	8.79721	8.77428	8.64717	8.68483	8.7644	8.57306
hsa-mir-200cNo1	10.0598	10.5166	10.1964	10.517	10.2842	10.4408	10.0618	9.99964
hsa-mir-200cNo2	9.28498	9.52448	9.11304	8.85228	9.22622	8.98232	8.92905	8.88854
hsa-mir-202-prec	11.8196	12.0072	12.6788	12.6486	12.1469	12.0285	12.2518	11.8205
hsa-mir-203-precNo1	15.3509	15.7229	15.5216	15.274	15.7066	15.6357	15.8856	15.3941
hsa-mir-203-precNo2	7.0853	6.97224	6.84051	7.24673	6.65707	6.27012	6.19333	6.61022
hsa-mir-204-precNo1	8.70642	8.69425	9.25265	9.05845	8.43012	8.59902	8.73978	8.2118
hsa-mir-204-precNo2	8.19192	8.27753	8.24372	8.2745	8.42173	7.89358	8.34191	8.4703
hsa-mir-205-prec	13.8478	14.2507	14.0081	14.0034	14.3654	14.0617	14.3673	13.7658
hsa-mir-206-precNo1	11.0859	11.1886	11.5405	11.1917	12.4661	11.8746	12.0084	12.2743
hsa-mir-206-precNo2	9.29637	9.20595	9.31521	9.01877	8.8976	9.03059	9.23621	9.08165
hsa-mir-208-prec	7.40595	7.74673	7.44723	7.38932	8.06566	7.46886	7.93402	8.01493
hsa-mir-210-prec	8.98281	8.96965	8.98575	9.1296	8.4632	8.79806	8.72552	8.53961
hsa-mir-211-precNo1	7.55253	7.39744	7.94751	8.09536	7.09719	7.69679	7.7348	7.25708
hsa-mir-211-precNo2	7.48774	7.45035	7.99787	8.08143	7.90641	7.83782	7.72049	7.1626
hsa-mir-212-precNo1	10.481	10.6029	10.4427	10.195	10.3564	10.2385	10.405	10.37
hsa-mir-212-precNo2	8.49524	8.73747	9.06661	9.14476	8.97131	9.29431	8.68923	8.64121
hsa-mir-213-precNo1	12.5202	12.3488	12.5411	12.5813	12.2473	12.1129	12.4591	11.6217
hsa-mir-213-precNo2	7.26616	7.19529	7.39182	6.84623	7.67892	7.1489	6.7248	7.09258
hsa-mir-214-prec	10.9129	10.9268	10.4167	10.5209	11.207	10.7269	10.7733	11.1434
hsa-mir-215-precNo1	7.02266	6.70829	7.77537	7.33161	7.87603	7.60261	7.22814	7.69537
hsa-mir-215-precNo2	5.69243	5.64386	5.64386	5.64386	5.95233	5.64386	5.64386	5.64386
hsa-mir-216-precNo1	7.19489	6.87238	7.55205	7.33749	7.40871	7.34344	7.11233	6.52164
hsa-mir-216-precNo2	5.64386	5.64386	5.64386	5.64386	7.56163	5.64386	5.64386	5.64386
hsa-mir-217-precNo1	5.64386	5.64386	5.98773	5.64386	6.53792	5.76109	5.64386	5.64386
hsa-mir-217-precNo2	5.64386	5.64386	5.64386	5.64386	6.37365	5.64386	5.64386	5.64386
hsa-mir-218-1-prec	8.2081	8.23292	8.55808	8.7392	8.36597	8.69913	8.60603	8.59131
hsa-mir-218-2-precNo1	7.50093	6.69374	7.19005	7.41733	7.72738	7.26105	7.38156	7.12301
hsa-mir-218-2-precNo2	10.0653	9.61223	10.1075	9.91942	9.89318	10.134	9.82151	10.0307
hsa-mir-219-1No1	12.0783	12.1258	12.3538	11.1848	12.2155	11.9305	11.573	12.3569
hsa-mir-219-1No2	14.4269	14.6176	14.6365	14.5338	14.7635	14.4904	14.2941	14.9456
hsa-mir-219-2No1	7.9246	8.02191	8.24024	7.80857	8.11333	8.18923	8.00068	8.1142
hsa-mir-219-2No2	9.01764	8.79996	8.98575	8.91846	8.38767	8.63812	8.65577	8.79085
hsa-mir-219-prec	6.89857	6.81973	7.15349	6.87883	7.05441	6.25472	6.31263	7.45344
hsa-mir-21No1	9.41784	9.12146	9.87578	9.9282	9.54288	9.54436	9.29776	9.35166
hsa-mir-21No2	5.64386	5.64386	5.64386	5.64386	5.64386	5.64386	5.64386	5.64386
hsa-mir-220-prec	7.41991	7.04285	7.54078	7.99112	7.85125	7.725	7.30689	7.37975
hsa-mir-221-prec	9.98782	10.1987	10.4615	10.4276	10.1446	9.66577	10.0201	10.0677
hsa-mir-222-precNo1	9.60358	10.0987	9.87802	9.74139	9.38785	9.64082	9.56336	9.4389
hsa-mir-222-precNo2	9.38086	9.69677	9.64774	9.64636	9.37051	9.0396	9.16137	9.62048
hsa-mir-223-prec	10.9067	11.1371	10.7927	11.1447	10.3509	10.3295	10.2849	10.3711
hsa-mir-224-prec	9.99133	10.2543	9.94906	9.83055	10.5235	10.1266	10.1855	10.2918
hsa-mir-26a-1No1	13.8407	13.6295	13.5631	13.8254	14.2428	14.2315	14.091	14.192
hsa-mir-26a-1No2	9.92803	10.1858	10.3252	10.1852	10.1547	10.1867	9.97106	10.1793
hsa-mir-26a-2No1	12.2802	12.0079	12.1716	12.259	12.5137	12.5552	12.6934	12.4406
hsa-mir-26a-2No2	8.16731	8.45199	8.32157	8.2622	8.10287	8.2871	7.83785	8.0628
hsa-mir-296No1	11.1114	10.8328	11.0485	11.0165	11.6366	11.5282	11.4708	11.6783
hsa-mir-296No2	5.96414	5.64386	7.4351	5.64386	6.30232	5.64386	5.64386	5.64386
hsa-mir-299No1	9.93898	9.65981	9.94906	10.1177	10.4777	10.2733	10.5013	10.6198
hsa-mir-299No2	5.96414	6.23222	6.62248	5.64386	6.40803	6.03794	5.94514	5.67669
hsa-mir-29b-1No1	7.60234	7.87483	8.12413	7.88278	7.88215	8.31706	8.17874	8.18801
hsa-mir-29b-1No2	7.60844	7.08807	7.41053	6.77007	6.18824	6.38774	7.29728	7.00816
hsa-mir-29b-2=102prec7.1=7.2	8.42431	8.62689	8.86661	9.1581	9.05778	9.10547	9.09634	8.6482
hsa-mir-301No1	5.64386	5.64386	5.64386	5.64386	5.64386	5.64386	6.25421	5.64386
hsa-mir-301No2	8.54704	8.83022	8.21917	8.06026	7.97682	8.15646	8.1735	8.44242
hsa-mir-302aNo1	6.96671	5.75979	6.37826	6.84623	6.37365	6.87446	6.68112	6.21768
hsa-mir-302aNo2	5.64386	5.64386	5.64386	5.64386	5.64386	5.64386	5.64386	5.64386
hsa-mir-302bNo1	5.78161	6.45571	6.42808	5.87091	5.64386	5.64386	6.12976	6.96402
hsa-mir-302bNo1	7.04084	6.03848	6.44027	5.71714	5.64386	5.94505	5.64386	5.64386
hsa-mir-302bNo2	5.78161	5.64386	5.64386	5.85461	5.64386	5.64386	5.64386	5.73037
hsa-mir-302bNo2	5.64386	5.64386	5.64386	5.64386	5.64386	5.64386	5.64386	5.64386
hsa-miR-302cNo1	6.14307	6.08384	5.7538	7.61412	6.40803	5.86617	6.63608	6.42726
hsa-miR-302cNo1	6.0384	5.64386	5.64386	5.78752	6.45812	6.38774	6.40502	6.42726
hsa-mir-302cNo2	5.64386	5.64386	5.64386	5.64386	5.64386	5.64386	5.64386	5.64386
hsa-mir-302cNo2	5.64386	5.64386	5.64386	5.64386	5.64386	5.64386	5.64386	5.64386
hsa-mir-302dNo1	5.64386	5.64386	5.64386	5.64386	5.64386	5.64386	5.64386	5.64386
hsa-mir-302dNo2	5.64386	5.64386	5.64386	5.64386	5.64386	5.64386	5.64386	5.64386
hsa-mir-30c-1No1	10.7435	10.8128	10.8424	11.1074	10.8431	11.0901	11.045	10.9799
hsa-mir-30c-1No2	9.02451	8.67215	8.50394	8.44748	8.64357	8.56196	8.63303	8.88559
hsa-mir-30c-2No1	11.8366	12.1835	11.8871	12.1945	12.1833	12.02	12.248	12.2043
hsa-mir-30c-2No2	9.63981	9.21362	9.05675	8.84198	9.0332	9.40308	9.37289	9.5382
hsa-mir-30eNo1	10.8479	10.9477	10.9974	11.0691	10.9722	11.359	11.347	11.1825
hsa-mir-30eNo2	7.79136	7.69651	7.87752	7.85026	7.69293	7.90841	7.9768	8.13922
hsa-mir-320No1	10.8569	11.101	10.8584	10.2775	10.8336	10.7456	10.7567	10.6532
hsa-mir-320No2	12.7744	12.963	12.7877	12.8932	12.7076	13.0187	12.3302	13.4505
hsa-mir-321No1	13.1119	13.789	13.6647	13.1671	13.0543	13.6926	13.4086	13.6465
hsa-mir-321No2	12.26	13.231	13.0001	12.4158	12.3926	13.1337	12.8412	13.0639
hsa-mir-323No1	5.64386	5.70278	5.64386	5.64386	5.75275	6.64564	5.64386	5.8804
hsa-mir-323No2	11.4673	11.4223	11.5769	11.4883	11.8411	11.675	11.4417	12.2343
hsa-miR-324-5pNo1	9.65168	9.91639	9.71073	9.67797	9.54674	9.91512	9.88706	10.0493
hsa-miR-324-5pNo2	9.40387	9.65418	9.25437	9.12111	9.29673	9.17462	9.46377	9.55317
hsa-mir-324No1	9.34656	9.18528	8.99817	8.35781	9.147	8.96822	8.98101	9.15955
hsa-mir-324No2	10.307	10.263	10.2284	10.3686	10.202	10.6488	10.1829	10.8847
hsa-mir-325No1	10.6644	11.4349	11.1811	10.8211	10.3728	11.0354	10.8672	10.9045
hsa-mir-325No2	7.7028	8.51544	8.15774	7.85846	7.56925	8.031	7.74897	8.37239
hsa-mir-326No1	9.11308	9.30024	8.85982	9.25442	8.77122	8.37163	8.90077	9.12989
hsa-mir-326No2	10.7169	10.6686	10.4351	10.4061	10.5028	10.4493	10.448	10.906
hsa-mir-328No1	10.9122	11.0441	11.0355	10.7491	10.4251	10.5608	10.0186	10.6375
hsa-mir-330No1	7.53339	7.11016	6.9035	7.10924	7.49121	7.08937	7.6315	7.6886
hsa-mir-330No2	7.82322	7.60614	8.00198	7.78726	7.21839	7.84298	7.92156	7.46932
hsa-mir-331No1	6.49916	6.25222	6.79378	6.91857	6.72683	6.79151	5.92031	6.6801
hsa-mir-331No2	13.5987	13.7416	13.5405	13.2738	13.9827	13.4982	13.4089	13.3538
hsa-mir-335No1	10.0145	10.0652	10.2187	9.58223	10.3364	10.3091	9.9846	10.8839
hsa-mir-335No2	10.4868	10.687	10.5451	10.5503	9.87793	10.0988	9.70094	9.87706
hsa-mir-337No1	9.14284	9.20081	9.0607	9.22461	9.14445	9.33515	9.17455	8.88262
hsa-mir-337No2	7.06768	7.05429	5.95411	6.70792	6.95327	6.95289	6.63608	6.88337
hsa-mir-338No1	9.3862	9.17484	9.22473	9.23094	8.94521	9.3802	9.31691	9.30155
hsa-mir-338No2	9.29637	9.53676	9.30691	9.32118	9.68285	9.31116	9.4135	9.38133
hsa-mir-339No1	8.99451	8.94528	9.48222	9.25442	9.64371	9.25615	8.978	9.4104
hsa-mir-339No2	11.8268	12.0072	11.6099	11.3436	11.8661	11.7279	12.2786	12.1056
hsa-mir-340No1	7.60234	7.73966	7.67062	7.68497	7.35685	7.37227	7.85105	7.72873
hsa-mir-340No2	8.57225	8.41698	8.50974	8.45561	8.46728	8.15231	8.58248	8.66553
hsa-mir-342No1	12.5179	12.4856	12.2112	12.5573	12.3709	12.2952	12.3822	12.339
hsa-mir-342No2	9.82821	9.91482	9.55269	8.98173	10.0041	9.71443	9.83984	9.62934
hsa-mir-345No1	8.92526	9.12418	9.37992	8.69868	9.1921	9.18278	9.03694	9.55131
hsa-mir-345No2	10.1251	9.82084	9.71701	9.52931	9.8563	9.92488	9.89981	10.1574
hsa-mir-346No1	11.8007	11.7475	11.6267	11.735	11.7347	11.5634	11.2288	11.6306
hsa-mir-346No2	5.64386	5.64386	5.64386	6.36087	5.64386	5.64386	6.36877	5.70378
hsa-mir-34aNo1	9.26965	9.11874	9.3704	9.24038	8.90364	9.35695	9.04558	9.37923
hsa-mir-34aNo2	5.64386	5.64386	5.64386	5.64386	5.64386	5.64386	5.64386	5.64386
hsa-mir-34bNo1	7.67978	7.77466	7.78973	7.87067	7.52293	7.65047	7.63913	7.08229
hsa-mir-34bNo2	13.7152	13.9696	13.2419	13.2225	13.8981	13.7396	13.1082	14.0294
hsa-mir-34cNo1	7.12844	7.04285	7.05388	7.10235	6.65707	6.83358	6.17245	6.39438
hsa-mir-34cNo2	9.25025	9.26867	9.10541	9.00776	9.45722	9.30743	8.68923	9.25193
hsa-mir-367No1	5.75983	5.64386	5.64386	5.83813	5.64386	5.64386	5.64386	5.64386
hsa-mir-367No2	5.64386	5.64386	5.64386	5.64386	5.64386	5.64386	5.64386	5.64386
hsa-mir-368No1	11.201	11.2421	11.0727	11.483	10.9815	10.8338	11.1766	11.0276
hsa-mir-368No2	7.30428	6.70829	7.13111	7.01705	7.02148	6.72601	6.50861	6.85947
hsa-mir-369No1	6.10902	6.45571	6.74547	7.05321	8.00518	7.24556	6.36877	7.12301
hsa-mir-369No2	5.64386	5.64386	5.64386	5.64386	5.64386	5.64386	5.64386	5.64386
hsa-mir-370No1	7.76972	7.27567	7.07748	7.20877	7.12846	7.15721	7.27786	7.42115
hsa-mir-370No2	7.55885	7.24605	7.47119	7.33161	7.74766	7.23774	7.12325	7.66122
hsa-mir-371No1	13.8655	13.9756	13.6993	13.53	13.873	13.9943	13.9796	13.985
hsa-mir-371No2	8.84477	8.80674	8.66062	8.67799	9.71754	8.8731	9.5227	8.93501
hsa-mir-372No1	7.94887	7.33315	7.64977	7.40059	7.66477	7.60261	7.60057	7.79951
hsa-mir-372No2	5.64386	5.64386	5.64386	5.64386	5.64386	5.64386	5.64386	5.64386
hsa-mir-373No1	11.5083	11.5353	10.8787	10.5915	11.2813	11.1153	10.8443	11.0059
hsa-mir-373No1	10.9233	11.0996	10.9698	10.551	10.7673	10.9525	10.655	10.5783
hsa-mir-373No2	11.5502	11.6973	11.2593	11.2006	11.7698	11.4564	11.6286	11.4652
hsa-mir-373No2	11.4732	11.719	11.2485	10.8497	11.5274	11.5579	11.1226	11.6306
hsa-mir-374No1	7.67978	7.39744	7.42287	7.04605	7.09719	7.1489	7.2876	6.50633
hsa-mir-374No2	5.64386	5.64386	5.64386	5.64386	5.64386	5.64386	5.64386	5.64386
hsa-mir-3p21-v1/v2-AntiS3P1	8.19598	8.4946	8.26443	7.96099	7.81327	8.2565	8.66701	8.08873
hsa-mir-3p21-v1/v2-AntiS3P2	8.17144	8.1869	8.03451	7.79155	7.82604	7.95204	8.30401	7.80577
hsa-mir-3p21-v1/v2-AntiS5P1	9.04041	9.15904	8.9795	8.66637	9.55059	9.32597	9.58722	9.5606
hsa-mir-3p21-v1/v2-AntiS5P2	8.95432	8.96056	8.71932	8.59703	9.539	9.29995	8.95373	9.43081
hsa-mir-3p21-v1/v2-sense3P1	7.89991	7.58263	8.03048	7.93409	7.81967	7.9568	7.85105	6.93
hsa-mir-3p21-v1/v2-sense3P2	7.78058	7.78156	7.52941	7.98365	7.9939	7.13214	8.01248	7.39646
hsa-mir-3p21-v1/v2-sense5P1	10.855	10.5644	10.832	10.5679	10.3196	10.4695	10.3316	10.1925
hsa-mir-3p21-v1/v2-sense5P2	10.6137	10.3767	10.6848	10.4461	10.2911	10.3249	10.2505	10.2407
hsa-mir-3p21-v3/v4-AntiS13P1	7.96323	7.73256	7.85947	7.85437	8.03848	7.83265	7.67668	7.7088
hsa-mir-3p21-v3/v4-AntiS13P2	7.7085	7.57471	7.98544	7.61412	7.46695	8.00822	7.5448	7.69537
hsa-mir-3p21-v3/v4-AntiS15P1	5.73771	5.64386	5.64386	5.64386	5.64386	5.64386	5.64386	5.64386
hsa-mir-3p21-v3/v4-AntiS15P2	5.64386	5.64386	5.64386	5.64386	5.64386	5.64386	5.64386	5.64386
hsa-mir-3p21-v3/v4-AntiS23P1	8.0733	7.92555	7.96449	7.30187	7.66477	7.59039	7.4086	7.89664
hsa-mir-3p21-v3/v4-AntiS23P2	7.91969	7.80206	7.7314	7.43936	7.47508	7.65047	7.66925	7.93715
hsa-mir-3p21-v3/v4-AntiS25P1	6.6724	5.81463	6.17444	5.91873	5.64386	6.01983	6.06327	5.75649
hsa-mir-3p21-v3/v4-AntiS25P2	6.24067	6.19136	6.67501	5.64386	5.64386	5.64386	5.70458	5.70378
hsa-mir-3p21-v3/v4-AntiS33P1	7.89991	7.56674	7.60716	7.31384	7.22805	8.031	7.32592	7.34576
hsa-mir-3p21-v3/v4-AntiS33P2	7.79136	7.6369	7.27417	7.30187	6.92979	7.29156	6.88737	6.55178
hsa-mir-3p21-v3/v4-AntiS35P1	6.61289	6.23222	6.18896	6.77007	5.83086	6.07349	5.6752	5.90395
hsa-mir-3p21-v3/v4-AntiS35P2	6.02019	6.01526	5.95411	5.64386	5.64386	6.01983	5.64386	6.16016
hsa-mir-3p21-v3/v4-AntiS43P1	7.4406	7.45035	7.10837	7.21516	6.42492	7.55311	7.81782	7.1626
hsa-mir-3p21-v3/v4-AntiS43P2	7.39892	6.34829	7.14607	7.37225	6.08576	7.10663	7.11233	6.97518
hsa-mir-3p21-v3/v4-AntiS45P1	7.31178	6.43835	6.32666	6.56498	5.90497	6.7148	6.17245	6.32627
hsa-mir-3p21-v3/v4-AntiS45P2	6.66069	6.19136	6.94687	6.67117	5.88069	6.27012	6.06327	6.52164
hsa-mir-3p21-v3/v4-sense13P1	8.56285	8.77252	8.55528	8.55981	8.61809	8.3999	8.91026	8.89149
hsa-mir-3p21-v3/v4-sense13P2	8.59088	8.6979	8.60215	8.65229	8.53107	8.80071	8.62537	8.58038
hsa-mir-3p21-v3/v4-sense15P1	7.97273	7.76773	7.89534	7.80857	8.18448	7.73614	7.9647	7.1528
hsa-mir-3p21-v3/v4-sense15P2	7.76972	7.79526	7.76086	7.51908	7.28466	7.68535	7.79751	7.37975
hsa-mir-3p21-v3/v4-sense23P1	7.54618	7.29509	7.45926	6.74376	6.96486	7.03632	7.69875	7.29321
hsa-mir-3p21-v3/v4-sense23P2	7.01348	7.36105	7.51795	7.25296	7.18903	7.14054	7.5036	7.43739
hsa-mir-3p21-v3/v4-sense25P1	8.58159	8.90794	8.83925	9.16638	8.4048	8.69913	8.49269	8.48209
hsa-mir-3p21-v3/v4-sense25P2	8.71776	8.43896	8.78053	8.95523	7.98254	8.52392	8.32781	8.3554
hsa-mir-3p21-v3/v4-sense33P1	7.81796	7.45898	8.36378	8.23097	7.99955	8.00362	8.22003	7.49281
hsa-mir-3p21-v3/v4-sense33P2	6.79527	7.86837	7.84579	8.13639	7.69988	7.62674	8.24524	7.05098
hsa-mir-3p21-v3/v4-sense35P1	9.02451	8.77943	8.97532	8.91256	9.30131	8.67329	9.19022	8.96051
hsa-mir-3p21-v3/v4-sense35P2	8.93986	8.81348	8.67359	8.88474	8.98561	8.54939	8.67445	8.75244
hsa-mir-3p21-v3/v4-sense43P1	7.85438	7.52624	7.78973	7.55986	7.03254	7.37939	7.44387	7.08229
hsa-mir-3p21-v3/v4-sense43P2	7.42684	7.11016	7.52941	7.57983	6.39094	7.18996	8.00068	6.69368
hsa-mir-3p21-v3/v4-sense45P1	8.87801	8.73391	8.98367	8.82952	8.3572	8.73008	8.67816	8.47817
hsa-mir-3p21-v3/v4-sense45P2	8.74296	8.87283	8.73425	8.6452	7.98254	8.42075	8.22003	8.19757
HSHELA01	13.5074	13.9667	13.3997	13.2646	13.5394	13.704	13.7674	14.2621
HSTRNL	13.2587	14.3998	12.878	12.1336	13.7637	13.8619	14.1328	14.3151
HSU2 SNRNA3P1	10.9733	11.1093	11.1467	11.1701	11.0714	11.1386	11.4119	11.5489
HSU2 SNRNA3P2	9.54746	8.77252	9.79383	10.0233	9.87178	9.45959	9.17717	10.1151
HSU2 SNRNA3P3	11.0515	11.1624	10.9656	11.0651	11.2288	11.0337	11.1681	11.5163
HSU2 SNRNA3P4	9.45051	8.80335	9.49834	9.88673	9.76805	9.40831	8.77483	10.091
HSU2 SNRNA5P1	13.113	13.6238	13.4686	13.4635	13.1477	13.2819	13.1541	13.1762
HSU2 SNRNA5P2	13.3121	13.5045	13.6469	13.5103	13.3012	13.382	13.269	13.1938
HSU2 SNRNA5P3	13.2935	13.5224	13.5167	13.2936	13.1614	13.396	13.0452	13.1024
HSU2 SNRNA5P4	13.1813	13.5012	13.5784	13.57	13.327	13.4529	12.8786	13.3595
HSU4 SNRNA3P1	11.3574	11.4907	11.8242	11.7723	11.6193	11.7923	11.5579	12.0213
HSU4 SNRNA3P2	11.4393	11.2889	11.7853	11.8453	11.7452	12.0166	11.4197	11.8286
HSU4 SNRNA3P3	11.4581	11.4068	11.5458	11.5522	11.5279	11.7657	11.1041	11.79
HSU4 SNRNA3P4	11.4985	11.2979	11.5299	11.7783	11.7	11.9575	11.2979	11.8162
HSU4 SNRNA5P1	13.2636	13.5563	13.0751	13.1126	13.0471	13.3778	13.5926	13.3649
HSU4 SNRNA5P2	13.5012	13.4509	13.3318	13.0741	13.3899	13.4665	13.5187	13.5272
HSU4 SNRNA5P3	13.4342	13.4896	13.2739	13.1733	13.0372	13.3234	13.3268	13.4648
HSU4 SNRNA5P4	13.2836	13.4572	13.2002	13.1888	13.3814	13.5092	13.4652	13.6323
HSU6 SNRNA3P1	11.1657	11.1899	11.4044	11.1245	11.0828	11.5194	11.6238	11.7294
HSU6 SNRNA3P2	11.1469	10.9136	11.462	11.1489	11.1182	11.3048	11.2631	11.3843
HSU6 SNRNA3P3	11.2467	11.0505	11.5598	10.9456	10.9621	11.5322	11.0784	11.6753
HSU6 SNRNA3P4	11.226	10.8898	11.1018	11.1614	11.0953	11.4471	11.2167	11.4478
HSU6 SNRNA5P1	14.2299	14.7104	14.4938	14.0048	14.6817	14.572	14.167	14.946
HSU6 SNRNA5P2	14.3872	14.5806	14.4872	14.0981	14.6256	14.6267	14.255	14.8313
HSU6 SNRNA5P3	14.3079	14.3071	14.4259	14.0159	14.6853	14.5746	14.0271	14.8941
HSU6 SNRNA5P4	14.3945	14.4477	14.4667	14.1297	14.528	14.636	14.1283	14.8572
Human GAPDH1	7.80206	7.7038	7.57435	7.64762	7.60674	7.4487	7.27786	7.87891
Human GAPDH2	6.51225	6.98425	6.39088	6.68044	6.79338	5.64386	6.36877	7.1626
Human GAPDH3	7.7028	7.64448	7.36649	7.37225	7.72055	7.06309	6.95006	8.1142
Human GAPDH4	6.9379	5.89317	6.42808	6.45036	5.64386	6.38774	6.08577	6.50633
HUMTRAB	10.8152	11.4151	10.737	10.2349	10.9722	10.9773	11.0678	11.3728
HUMTRF	13.998	14.5297	13.3258	13.6716	14.161	14.1404	13.9659	14.4924
HUMTRMI No1	9.70395	9.44197	9.33002	9.00222	9.38785	9.46963	9.33111	9.97344
HUMTRMI No2	10.481	10.8111	10.2062	10.0077	10.1535	10.0988	10.2011	10.5956
HUMTRMI3P1	10.5783	10.8353	10.7209	10.333	10.0055	10.1276	10.0128	10.4024
HUMTRMI3P2	10.1546	9.69129	9.92106	9.45963	9.21169	9.36235	9.20571	9.29265
HUMTRMI3P3	10.7127	10.3067	10.5929	10.0188	9.80723	9.99954	9.58722	10.2091
HUMTRMI3P4	10.0214	9.96265	9.70947	9.52545	9.1822	9.131	8.8292	9.26563
HUMTRMI5P1	11.0335	11.3849	11.0138	10.3286	11.1072	10.9217	10.7948	11.3386
HUMTRMI5P2	10.7669	10.8485	11.1256	10.6374	10.8415	10.8915	10.5303	11.102
HUMTRMI5P3	10.8225	11.0576	10.9135	10.7066	11.0409	10.9236	10.3186	11.2936
HUMTRMI5P4	10.7966	10.8469	10.9787	10.5086	10.7313	10.899	10.521	11.1322
HUMTRN	10.0214	10.1342	10.3641	9.61163	8.99413	9.63041	9.45299	9.56246
HUMTRS	15.1281	15.3381	15.2672	15.042	15.0014	15.1229	15.3174	15.347
HUMTRV1A	11.6289	11.5312	11.5173	10.8604	11.5068	11.5282	11.3075	11.4731
leuB 6a1	7.34142	7.7038	7.18281	7.16317	7.38301	7.40053	7.17665	7.52354
leuB 6a2	7.46099	7.35181	6.91228	6.91071	7.18903	7.13214	6.63608	7.60484
leuB 6b1	9.39506	9.07729	9.37834	9.17461	9.45105	9.29807	9.42678	9.48648
leuB 6b2	9.60815	9.14305	8.87561	8.86046	9.4776	9.16641	9.68813	9.57168
leuB 6c1	7.23492	8.2921	7.47712	7.08848	7.50716	7.15721	7.6315	7.78689
leuB 6c2	7.78058	7.90674	7.67062	7.20234	7.93026	6.99057	7.52846	7.60484
mmu-let-7a-1No1	11.6296	11.7028	11.3943	11.6294	11.7826	11.7896	11.4175	11.1938
mmu-let-7a-1No2	6.09168	5.64386	5.64386	5.64386	5.64386	5.76109	5.64386	5.64386
mmu-let-7a-2No1	12.3866	12.5468	12.2711	12.5712	12.5959	12.5282	12.3828	12.234
mmu-let-7a-2No2	9.87202	10.4704	10.041	9.98359	9.82642	9.87539	10.5375	10.4492
mmu-let-7bNo1	12.2389	12.2765	12.0936	12.3319	12.4883	12.4234	12.1467	11.9688
mmu-let-7bNo2	7.80206	7.99248	7.97291	7.8212	7.21839	7.84298	7.64672	7.31094
mmu-let-7c-1No1	12.5861	12.5539	12.3953	12.8264	12.8916	12.7747	12.5234	12.3006
mmu-let-7c-1No2	7.81796	8.86636	8.08585	8.10228	8.33056	8.02193	8.59037	8.40164
mmu-let-7c-2No1	12.1069	12.028	12.0353	12.1219	12.3233	12.4126	12.0498	11.8389
mmu-let-7c-2No2	7.31178	6.27196	6.72569	6.18953	7.19889	6.72601	6.58959	6.53679
mmu-let-7dNo1	11.4753	11.5333	11.3931	11.611	11.5896	11.8758	11.5489	11.3091
mmu-let-7dNo1	11.4732	11.4934	11.3876	11.5057	11.4568	11.8463	11.3412	11.1241
mmu-let-7dNo2	8.11679	9.04325	8.82072	8.40054	8.37034	8.47492	8.62537	8.33821
mmu-let-7dNo2	8.29397	8.58018	8.64754	8.31378	8.32607	8.91533	8.11998	8.53585
mmu-let-7eNo1	11.7612	11.8719	11.8581	12.1074	12.187	12.1944	11.7932	11.6239
mmu-let-7eNo2	8.69499	9.11055	8.94996	8.76341	8.86394	8.7217	9.30737	8.76536
mmu-let-7f-1No1	10.9827	11.0289	10.8815	11.0192	11.2143	11.2737	10.8084	10.7384
mmu-let-7f-1No2	5.92553	5.64386	5.64386	5.64386	5.72574	5.64386	5.64386	5.64386
mmu-let-7f-2No1	10.622	10.5269	10.5115	10.71	10.7984	10.7498	10.5395	10.2465
mmu-let-7f-2No2	6.07414	6.03848	6.05269	6.15001	6.42492	5.64386	7.17665	5.99451
mmu-let-7g-prec	9.40737	9.30024	9.35277	9.58223	9.55827	9.29995	9.58919	9.54383
mmu-let-7i-prec	6.6724	7.09916	6.78424	7.32571	6.08576	6.50952	6.66626	6.78531
mmu-mir-001b-prec	11.3155	11.076	12.2912	12.0153	13.1546	12.7652	13.1204	13.2011
mmu-mir-001d-prec	10.5791	10.2506	11.6531	11.4221	12.645	12.1671	12.0566	12.3857
mmu-mir-009-precNo1	8.55338	8.31605	9.36721	9.02789	9.96423	9.56948	9.95128	9.98591
mmu-mir-009-precNo2	7.86972	7.45035	8.33795	8.3462	8.84524	8.42764	7.92156	8.15894
mmu-mir-010b-prec	11.4811	10.8361	11.0917	11.467	11.2396	10.862	11.0182	11.0541
mmu-mir-023b-prec	14.2493	14.406	14.4131	14.6133	14.9839	14.7484	14.5143	14.667
mmu-mir-027b-prec	10.9868	11.0576	11.217	11.2813	11.4056	11.1692	11.2464	11.3136
mmu-mir-029b-prec	8.30529	8.89209	9.11114	9.1296	9.58105	9.38198	8.98101	9.04504
mmu-mir-030b-prec	8.01012	8.06213	8.34769	8.2622	8.22362	8.35367	8.20468	8.46239
mmu-mir-030e-prec	9.82034	9.67285	10.0014	10.2396	10.1786	10.1192	10.1764	9.99142
mmu-mir-099a-prec	10.9792	11.0383	11.4802	11.4876	12.0052	11.7883	11.5207	11.642
mmu-mir-099b-precNo1	7.94887	7.80883	7.96449	8.10228	8.38336	8.12716	8.05872	7.72212
mmu-mir-099b-precNo2	10.8936	11.2773	11.1369	11.3145	11.4863	10.9802	11.3985	11.3316
mmu-mir-100-prec	10.518	10.531	10.7548	11.0114	11.3174	11.0987	11.1721	10.9154
mmu-mir-101bNo1	6.60068	6.14931	6.64372	6.45036	5.83086	6.74818	6.33158	6.42726
mmu-mir-101bNo2	10.9355	10.5674	10.6426	10.4909	10.6952	10.6407	10.3688	10.5525
mmu-mir-101-prec	7.81796	7.98054	8.11656	8.38643	8.52716	8.12292	8.57056	8.50537
mmu-mir-103-1No1	11.9395	12.3076	12.2481	12.365	12.3506	12.2812	12.1118	11.9695
mmu-mir-103-1No2	9.69967	9.87667	9.58736	9.63209	9.89318	9.90158	9.43338	9.48648
mmu-mir-103-2No1	11.9948	11.8171	12.2225	12.3786	12.214	12.1807	12.1362	11.9844
mmu-mir-103-2No2	6.70696	6.08384	5.64386	5.64386	5.64386	5.64386	5.64386	5.64386
mmu-mir-106aNo1	10.2515	10.0409	10.1255	10.1639	9.54674	9.86148	10.1659	9.63639
mmu-mir-106aNo2	10.6644	10.6116	10.0188	9.88272	10.6119	10.4852	10.7497	10.5581
mmu-mir-106bNo1	10.2089	10.0045	10.2708	10.5598	9.89166	10.2988	10.2024	9.80851
mmu-mir-106bNo2	6.47262	6.57169	6.53425	6.4931	5.85599	6.40179	7.19747	6.17959
mmu-mir-107No1	11.9647	11.9374	12.0693	12.5032	12.239	12.3881	12.1817	12.1214
mmu-mir-107No2	7.69134	7.6369	7.5006	7.08848	6.96486	7.26105	7.24824	7.01898
mmu-mir-10a-1No1	11.4564	11.3939	11.3428	11.9123	11.4777	11.5759	11.3661	11.1115
mmu-mir-10a-1No2	11.9831	12.4516	12.1235	11.9066	12.6638	11.898	12.6019	12.4295
mmu-mir-10a-2No1	11.7914	11.4855	11.6244	11.8032	11.4625	11.6246	11.473	11.2228
mmu-mir-10a-2No2	6.14307	6.57169	6.24563	6.55493	6.6427	5.90615	6.88737	6.47522
mmu-mir-1-1No1	10.8582	10.5694	11.8164	11.6246	12.6847	12.4225	12.5909	12.7272
mmu-mir-1-1No2	7.65049	7.00798	8.24024	8.01698	8.81031	8.63217	8.92593	8.794
mmu-mir-122a-precNo1	6.87849	6.97224	6.21757	6.97244	6.35614	6.97186	6.7248	6.93
mmu-mir-122a-precNo2	7.16205	7.47609	6.85879	6.66183	6.75382	6.48334	6.66626	6.78531
mmu-mir-123-precNo1	10.6015	10.3433	10.9465	10.9022	11.3376	11.1901	11.0902	11.2959
mmu-mir-123-precNo2	7.41991	7.43292	7.62329	7.68957	8.13402	7.48874	7.77691	8.21651
mmu-mir-124a-1No1	6.91837	6.48981	6.14495	6.47188	6.81916	6.7808	6.69583	7.62624
mmu-mir-124a-1No2	10.4626	10.3892	10.3318	10.2844	10.423	10.5299	10.2228	10.3347
mmu-mir-124a-2No1	5.64386	5.86746	5.64386	7.41733	5.64386	5.64386	5.64386	5.64386
mmu-mir-124a-2No2	8.69499	8.6647	8.52698	8.65465	8.92457	9.09686	9.07119	8.98557
mmu-mir-124a-3No1	9.00381	9.49119	7.96871	8.72582	10.3331	10.4894	10.8566	10.4168
mmu-mir-124a-3No2	8.90058	8.73747	8.94996	8.85638	9.05235	9.06852	8.68555	9.02906
mmu-mir-124a-prec	6.89857	6.58752	6.39088	6.81288	6.98778	7.05422	7.17665	6.99725
mmu-mir-125a-prec	11.6435	11.8104	11.7966	12.0944	11.9812	11.6402	12.1487	12.0506
mmu-mir-125b-1No1	11.833	12.1111	11.4657	11.7907	12.1855	12.0742	12.1087	12.1157
mmu-mir-125b-1No2	11.2609	11.4267	10.8848	10.9086	11.5162	11.2418	11.4455	11.8185
mmu-mir-125b-2No1	11.6168	11.9695	11.4623	11.6303	11.9114	11.6557	11.9394	11.8729
mmu-mir-125b-2No2	5.84505	5.64386	5.64386	6.9419	5.67016	5.64386	6.52517	5.80734
mmu-mir-125b-precNo1	11.1237	11.3973	11.1706	11.3055	11.5938	11.4942	11.6277	11.498
mmu-mir-125b-precNo2	8.7234	8.6497	8.96692	9.07085	8.99977	8.90551	9.24374	9.08165
mmu-mir-126No1	7.91969	7.68184	8.04253	8.36358	8.40905	8.36088	8.20468	8.58038
mmu-mir-126No1	7.91969	7.58263	7.91731	8.14647	8.41751	8.47159	8.19436	8.39334
mmu-mir-126No2	10.8388	10.9922	11.1987	11.3927	11.5517	11.4378	11.3247	11.7087
mmu-mir-126No2	11.0622	10.7314	11.0654	11.1435	11.637	11.3317	11.0175	11.6796
mmu-mir-127-prec	7.88489	8.03929	8.03048	7.77865	8.82311	8.47492	8.41927	8.1928
mmu-mir-128aNo1	10.808	10.5361	10.5465	10.5093	11.1805	10.9596	10.9261	11.0215
mmu-mir-128aNo2	10.6333	11.0462	10.5108	10.1548	11.1104	10.9236	10.6437	11.3875
mmu-mir-128bNo1	7.80206	7.26587	7.55205	7.76563	8.2804	8.05787	8.46291	8.28986
mmu-mir-128bNo2	5.64386	5.81463	5.9197	5.80459	6.22728	5.64386	5.64386	5.64386
mmu-mir-128-precNo1	10.1048	10.1727	9.96602	9.86553	10.4314	9.96091	9.94206	10.2174
mmu-mir-128-precNo2	8.90307	9.29301	9.11304	8.63331	9.73288	9.13941	8.978	9.18861
mmu-mir-129-1No1	8.88054	8.75159	8.88456	8.6452	8.17951	8.11868	8.09246	8.34683
mmu-mir-129-1No2	8.04206	8.05075	8.00609	7.89478	7.58436	7.8836	8.05872	7.72873
mmu-mir-129-2No1	10.5992	10.3903	10.3236	9.96093	10.2359	10.0891	10.1162	10.1476
mmu-mir-129-2No2	8.38572	8.59983	8.39855	8.37219	8.37469	8.22523	8.41038	8.29877
mmu-mir-129b-prec	8.9277	8.47771	8.56366	8.35492	8.55812	8.56196	8.1735	8.22588
mmu-mir-129-prec	10.9011	10.9974	11.1434	11.0068	10.9657	10.9447	10.5354	10.6816
mmu-mir-130aNo1	11.7007	11.3615	11.6957	12.0933	11.5736	11.563	11.6946	11.308
mmu-mir-130aNo2	7.26616	7.55873	7.72644	8.21829	8.24755	8.16884	7.95251	8.26279
mmu-mir-130bNo1	9.76674	9.28575	9.71576	10.0197	9.43446	9.43247	9.58525	9.24733
mmu-mir-130bNo2	7.69708	7.71825	7.63394	7.59952	7.11811	7.67382	7.01013	6.66639
mmu-mir-130-prec	11.1806	10.9446	11.4237	11.6028	11.0552	11.004	11.2084	10.838
mmu-mir-131-3-prec	6.27178	6.67903	7.3342	7.28372	6.81916	6.84391	7.14485	6.2548
mmu-mir-132-prec	7.29673	7.20559	7.68093	7.78726	7.33914	7.22199	7.72049	7.64034
mmu-mir-133a-1No1	10.7098	10.8295	11.6887	11.3006	12.9883	12.2369	12.5626	12.9278
mmu-mir-133a-1No2	7.15372	6.38499	6.81265	7.38365	6.40803	6.23915	7.69143	6.93
mmu-mir-133a-2No1	9.57579	9.91482	10.618	10.1083	11.9549	11.0649	11.4097	11.7604
mmu-mir-133a-2No2	6.43188	6.42078	6.36553	6.82965	7.3302	6.83358	7.36325	6.85947
mmu-mir-133bNo1	10.9373	10.7735	11.9984	11.37	12.9576	12.1845	12.8739	13.0151
mmu-mir-133bNo2	9.23454	9.40447	9.14132	9.32118	9.13422	9.40831	9.55532	9.56984
mmu-mir-133-prec	10.6038	10.6962	11.8692	11.2419	12.8721	12.1262	12.3876	12.7711
mmu-mir-134-precNo1	8.2672	8.37654	8.92199	8.57232	9.2572	8.87562	9.07681	9.4962
mmu-mir-134-precNo2	6.12615	6.52312	6.81265	5.94975	7.27538	6.68063	6.44038	6.65255
mmu-mir-135a-1No1	9.4161	8.91108	8.66323	8.95331	8.83264	8.4379	8.86543	8.76536
mmu-mir-135a-1No2	8.05553	7.73966	7.58537	7.5087	7.72055	7.80119	8.01248	8.27639
mmu-mir-135a-2No1	8.52137	7.87483	7.87752	8.17956	7.65764	8.22523	8.14699	8.39334
mmu-mir-135a-2No2	5.82421	5.84129	5.64386	5.64386	5.64386	5.64386	5.64386	5.64386
mmu-mir-135bNo1	8.67766	8.71602	8.46569	8.80429	7.88826	8.13559	8.05302	8.23983
mmu-mir-135bNo2	9.81771	10.1138	9.50995	9.42002	10.2383	9.81104	9.6452	9.99279
mmu-mir-135-prec	8.06888	8.30173	7.98959	8.01331	8.42173	8.00822	8.19436	8.32082
mmu-mir-136-prec	11.3248	11.186	10.986	10.7888	11.302	11.252	11.0706	11.1014
mmu-mir-137-prec	5.64386	5.64386	5.64386	5.64386	6.68538	5.64386	5.64386	5.64386
mmu-mir-138-1No1	9.89718	9.8911	9.7735	9.75023	9.62374	10.134	9.96955	10.3314
mmu-mir-138-1No2	11.0152	10.8452	10.5429	10.6622	10.363	10.56	10.4781	10.7498
mmu-mir-138-2No1	10.2417	10.3756	9.99833	9.97702	10.1214	10.2118	10.5718	10.471
mmu-mir-138-2No2	11.8434	11.9849	11.1974	11.2583	12.233	11.953	11.9775	12.175
mmu-mir-138-prec	10.2476	10.4216	10.4608	10.2286	10.6617	10.4125	10.5718	10.4935
mmu-mir-139No1	7.80738	7.55873	7.68606	7.62857	7.90038	7.74719	7.8576	7.64034
mmu-mir-139No2	10.9116	10.6861	10.8798	10.3085	10.8657	10.6001	10.4876	10.5214
mmu-mir-140No1	6.31724	5.86746	6.39088	6.31396	6.28392	6.60977	7.5529	6.5813
mmu-mir-140No2	8.91297	9.26867	8.70171	8.55981	9.11093	8.78739	9.2185	9.05296
mmu-mir-140s-prec	9.05166	9.40447	9.31024	9.49686	8.91265	8.71328	9.11013	8.68266
mmu-mir-141-prec	8.98516	8.83354	9.43427	9.23881	8.99977	8.9516	8.59822	8.97448
mmu-mir-142-prec	9.17612	9.70949	9.52147	9.70663	9.35297	9.51719	9.53092	9.69663
mmu-mir-143-prec	8.36061	7.96244	8.65541	8.67103	8.63633	8.52713	8.54236	8.71963
mmu-mir-144-prec	6.00175	5.94325	6.39088	6.54481	6.04264	6.52244	6.87451	6.12049
mmu-mir-145-prec	10.8505	10.984	10.9003	10.9775	11.4346	11.2167	11.2039	11.4907
mmu-mir-146-prec	10.9715	11.4881	11.4927	11.73	10.4645	11.2077	11.1884	10.6688
mmu-mir-148aNo1	7.86463	7.40639	8.05843	8.06026	8.30797	8.38936	8.21493	8.44242
mmu-mir-148aNo2	7.79136	7.88768	7.429	7.32571	7.47508	7.69679	7.36325	6.91848
mmu-mir-148bNo1	10.9428	10.5862	10.4389	10.5921	11.0258	10.5963	10.4184	10.7595
mmu-mir-148bNo2	9.46067	9.59666	9.22473	9.15145	9.55252	9.31673	9.27346	9.39801
mmu-mir-149-prec	8.12959	8.45199	8.79721	8.76776	8.69669	9.06411	8.80227	8.77177
mmu-mir-150-prec	9.77626	9.89746	9.9254	10.116	9.24298	9.94421	9.74756	10.1537
mmu-mir-151-prec	7.7028	7.50972	8.07025	8.14312	7.83238	7.97101	8.00068	7.64034
mmu-mir-152-prec	9.04041	8.89209	8.79958	8.74805	9.33298	9.06631	9.06553	9.27695
mmu-mir-153-prec	7.27386	7.59051	7.99787	7.81279	7.80038	7.67959	7.26805	6.95277
mmu-mir-154-prec	9.62933	9.79209	9.61181	9.45693	9.15462	8.9251	9.22104	8.99656
mmu-mir-155-prec	10.3686	10.4347	10.6465	10.2889	9.71411	10.0683	9.76684	9.78966
mmu-mir-15aNo1	9.25025	9.05469	8.98575	9.08663	8.8515	9.09254	8.67816	8.77177
mmu-mir-15aNo2	5.64386	5.64386	5.64386	6.87883	5.64386	5.64386	5.64386	5.64386
mmu-mir-15bNo1	8.30529	8.09019	8.15774	8.10228	7.36562	7.41446	7.81782	7.10279
mmu-mir-15bNo2	6.76279	7.00798	7.08527	6.61422	6.14812	6.74818	6.15126	5.64386
mmu-mir-16-1No1	10.8317	10.529	11.0041	11.1734	10.7389	10.9083	10.8058	10.5847
mmu-mir-16-1No2	6.95717	7.39744	7.19725	7.16977	6.39094	7.32143	7.39063	7.46932
mmu-mir-16-2No1	10.5437	10.4304	10.7202	10.8409	10.3976	10.7065	10.2342	10.4681
mmu-mir-16-2No2	8.77318	8.56826	8.34769	8.45561	8.8071	8.3059	8.84248	8.54711
mmu-mir-17No1	11.4402	11.186	11.5967	11.7145	11.2137	11.1169	11.29	10.6901
mmu-mir-17No1	11.3483	11.4796	11.4253	11.6634	10.9395	11.442	11.2619	10.8898
mmu-mir-17No2	9.46909	9.8879	9.32839	9.21027	9.62374	9.04409	9.67705	9.4767
mmu-mir-17No2	9.48245	9.54894	9.11684	8.657	9.33744	9.23079	8.85564	9.04239
mmu-mir-181aNo1	11.5438	11.215	11.4409	11.6499	11.3179	11.4107	11.5804	11.0121
mmu-mir-181aNo2	11.3901	11.3905	11.245	11.0796	11.5679	11.3958	10.9901	11.5975
mmu-mir-181b-1No1	11.7752	11.5849	11.6237	11.8432	11.6586	11.5414	12.0459	11.2986
mmu-mir-181b-1No2	6.60068	6.01526	6.72569	6.71696	5.64386	6.10818	6.83519	7.1626
mmu-mir-181b-2No1	13.3678	12.9764	13.074	13.3478	13.0133	13.2945	13.4697	12.5922
mmu-mir-181b-2No2	12.6887	12.9919	12.3304	12.2536	12.9361	12.5601	12.8177	12.7705
mmu-mir-181cNo1	11.9492	11.8408	11.8871	12.2685	11.9233	11.6819	12.1905	11.5798
mmu-mir-181cNo2	8.45852	8.22788	7.91294	8.13302	7.90038	8.06671	8.55048	8.3808
mmu-mir-181-prec	11.025	11.0144	11.0931	11.0792	11.0105	10.8168	11.3529	10.6884
mmu-mir-182-prec	11.9727	11.9459	12.2977	12.2577	11.7719	11.9017	11.4783	11.3478
mmu-mir-183-precNo1	7.83368	7.87483	7.44723	7.62857	7.52293	7.46217	7.6315	7.22003
mmu-mir-183-precNo2	9.23256	9.52242	9.73072	9.8797	9.79429	9.47296	9.28809	9.25422
mmu-mir-184-prec	8.46527	8.39014	8.45971	8.03878	9.5697	8.88064	8.94453	9.42064
mmu-mir-185-prec	8.49194	8.62306	8.79484	9.03514	8.82947	9.08603	8.76091	9.22179
mmu-mir-186-prec	9.18022	8.92049	8.4507	8.31079	8.82629	8.32077	8.09246	8.79715
mmu-mir-187-prec	8.36783	8.23795	8.81371	8.78722	8.96266	8.89809	8.91655	8.6377
mmu-mir-188-prec	8.53746	8.63454	8.71431	8.59948	8.24279	8.80071	8.90394	8.89443
mmu-mir-189-prec	6.61289	5.99165	6.41579	6.21529	5.97545	6.91421	6.73907	6.17959
mmu-mir-18No1	8.53426	8.41254	8.64491	8.84198	8.38336	8.5682	8.13085	8.12426
mmu-mir-18No2	5.64568	5.64386	5.64386	5.64386	5.64386	5.64386	5.64386	5.64386
mmu-mir-190-prec	8.9105	9.04325	8.69155	8.70096	8.58466	8.64699	8.46291	8.01493
mmu-mir-191-prec	11.3556	11.2508	11.4905	11.5776	11.4757	11.5669	11.5218	11.2228
mmu-mir-192-2/3-prec	10.4032	10.6019	10.5688	10.411	9.79429	9.55383	9.38202	9.77537
mmu-mir-192No1	9.82297	9.85884	9.90576	10.1614	9.82005	10.0999	10.179	10.0871
mmu-mir-192No2	10.2612	10.5882	9.9565	9.83471	10.2466	10.1266	10.2405	10.2279
mmu-mir-193-prec	12.2945	12.7193	12.4618	12.5659	12.8043	12.3004	12.8398	12.4142
mmu-mir-194-1No1	9.65464	9.25881	9.07836	9.42002	9.91277	9.8084	9.34284	9.96507
mmu-mir-194-1No2	6.24067	6.27196	5.97102	6.08164	5.64386	6.07349	5.64386	5.64386
mmu-mir-194-2No1	9.1575	9.22632	8.58578	7.87472	8.7174	8.43106	8.48425	8.47424
mmu-mir-194-2No2	7.75878	7.68184	8.09359	8.07792	8.15947	8.4034	8.00068	7.87296
mmu-mir-194-prec	7.98687	7.88127	7.926	8.00226	7.29389	7.7852	7.66178	7.78689
mmu-mir-195-prec	10.1187	10.1152	10.1405	10.2988	9.82165	10.0087	9.89664	9.83938
mmu-mir-196a-1No1	9.04717	9.08568	9.09773	8.70778	8.73105	9.0619	9.1954	8.78134
mmu-mir-196a-1No2	8.26333	7.86187	7.5963	7.45566	7.7137	7.65047	7.97076	7.91993
mmu-mir-196a-2No1	9.55697	9.51208	9.25265	8.76341	9.06856	9.25034	9.41572	9.20292
mmu-mir-196a-2No2	9.21266	8.99658	9.24398	9.0096	8.56194	8.53989	8.47575	9.09706
mmu-mir-196bNo1	9.5617	9.59471	9.55549	8.93017	9.36833	9.28107	9.10739	9.57718
mmu-mir-196bNo2	11.8399	11.9176	12.0781	11.4393	11.9578	11.8508	11.3946	11.7527
mmu-mir-196-prec	9.52987	9.25634	9.58736	9.48102	8.68972	8.98932	9.29776	9.00476
mmu-mir-199a-1No1	10.6999	10.2519	9.97443	10.7931	11.4948	11.2418	10.7203	11.2495
mmu-mir-199a-1No1	10.4129	10.1609	10.331	10.6207	11.1736	10.8004	10.6588	11.1222
mmu-mir-199a-1No2	8.6394	8.32552	8.37969	8.3836	8.99977	8.80864	8.85564	8.94072
mmu-mir-199a-1No2	8.30153	7.87483	8.32157	8.27143	8.80064	8.97529	8.61766	9.06607
mmu-mir-199a-2No1	10.8498	10.8069	10.7915	11.2411	11.7262	11.4033	11.0579	11.6787
mmu-mir-199a-2No1	10.7183	10.6048	10.4059	11.2337	11.7219	11.4442	11.1455	11.7199
mmu-mir-199a-2No2	12.0293	12.3346	11.9925	12.0256	11.965	11.9652	11.569	12.1726
mmu-mir-199a-2No2	11.951	12.2463	11.9698	11.9897	11.8845	12.0832	11.3265	12.1509
mmu-mir-199as-prec	10.9141	10.6145	10.5542	10.9032	11.2497	10.907	11.0414	11.2575
mmu-mir-199bNo1	10.3358	9.89905	10.042	10.199	10.8399	10.6554	10.2776	10.6118
mmu-mir-199bNo1	10.3079	10.006	9.94906	10.1811	10.8033	10.4357	10.2292	10.4984
mmu-mir-199bNo2	9.3611	9.32642	9.17453	9.04055	9.58856	9.44609	9.36371	9.57351
mmu-mir-199bNo2	9.02679	9.03462	9.03682	9.48367	9.62739	9.58803	8.98101	9.47473
mmu-mir-19aNo1	10.5017	10.1529	10.6505	10.7656	10.6581	10.7171	10.7158	10.5384
mmu-mir-19aNo2	6.31724	7.50138	6.98065	6.57496	5.85599	5.82505	6.57375	5.64386
mmu-mir-19b-1No1	8.36783	8.59592	8.76608	8.57232	8.01078	8.13559	8.68186	8.30321
mmu-mir-19b-1No2	9.82297	10.0552	9.60235	9.81904	9.70376	10.0122	9.7893	9.37923
mmu-mir-19b-2No1	7.7028	7.99842	8.09744	8.30781	8.28503	7.99438	7.90267	7.93144
mmu-mir-19b-2No2	7.18675	7.64448	7.36009	7.38365	7.37434	6.96241	6.92531	7.00816
mmu-mir-200a-precNo1	9.6112	9.84902	9.88473	9.95521	9.2666	9.84743	9.5391	9.09194
mmu-mir-200a-precNo2	8.28256	8.49879	9.31851	9.11428	8.31705	8.90551	9.31691	8.4384
mmu-mir-200bNo1	9.55064	9.93507	9.89473	9.92528	9.51159	9.88041	9.41794	9.07388
mmu-mir-200bNo2	9.39506	8.78287	9.71576	9.22461	8.43012	9.07949	9.44648	8.62003
mmu-mir-200cNo1	10.141	10.2444	10.4442	10.3949	10.2596	10.2913	10.1216	9.98591
mmu-mir-200cNo2	6.82704	6.83308	6.45236	6.89486	6.18824	6.33013	7.60837	6.273
mmu-mir-201-prec	8.05999	8.47345	8.39855	8.18608	7.87603	7.9231	8.00659	7.88485
mmu-mir-202-prec	7.86972	7.86837	8.05447	7.93796	7.65048	8.00362	7.64672	7.59764
mmu-mir-203-precNo1	6.52522	6.10599	6.18896	5.64386	5.85599	5.64386	5.86932	5.64386
mmu-mir-203-precNo2	15.172	15.3299	15.4091	15.3176	15.3546	15.3455	15.1095	14.8572
mmu-mir-204-prec	7.35601	7.62927	7.66023	7.26534	6.74039	6.99984	6.36877	6.44343
mmu-mir-205-prec	13.6626	14.0683	13.7106	13.8368	14.2673	13.954	13.946	13.3801
mmu-mir-206-prec	10.7034	10.5554	10.8854	10.544	12.5696	11.822	11.7791	12.0463
mmu-mir-207-prec	11.551	11.4355	11.8893	11.8548	10.9829	11.1962	10.6284	10.8357
mmu-mir-208No1	5.64386	5.64386	5.64386	5.64386	5.64386	5.64386	5.64386	5.64386
mmu-mir-208No2	9.40035	9.23639	9.25092	9.26217	9.22863	9.41525	8.92281	9.10977
mmu-mir-20No1	10.4379	10.4575	10.7462	11.0884	9.82005	10.4753	10.3006	9.81162
mmu-mir-20No2	5.64386	5.64386	5.64386	5.64386	5.64386	5.64386	5.64386	5.64386
mmu-mir-210No1	7.73665	8.33493	8.24719	8.27143	7.95373	7.9568	7.64672	7.50055
mmu-mir-210No2	11.223	11.2213	10.9943	11.2509	11.0701	11.0583	10.8385	10.9638
mmu-mir-211No1	10.6152	10.726	10.6186	10.4508	9.86561	10.434	10.2837	10.1865
mmu-mir-211No2	7.84924	8.05645	7.69626	7.64762	7.53854	7.26874	7.64672	7.42115
mmu-mir-212-precNo1	10.4643	10.481	10.3203	9.9864	10.6599	10.3792	10.5817	10.7985
mmu-mir-212-precNo2	9.90216	9.8815	10.1387	10.2054	9.82005	10.088	9.55532	10.0729
mmu-mir-213-prec	12.4613	12.3596	12.4614	12.1805	12.3211	12.2142	12.6714	11.9608
mmu-mir-214-prec	11.2472	11.2156	11.058	11.2687	12.042	11.7314	11.8283	12.0806
mmu-mir-215-prec	9.7475	9.9474	9.8679	9.99106	9.59604	9.83454	9.64331	9.73818
mmu-mir-216-precNo1	7.64455	6.98425	7.35366	7.57486	7.55397	7.73614	7.95862	7.7088
mmu-mir-216-precNo2	8.00086	8.29692	7.47712	7.73924	7.69988	7.74719	8.02418	7.77417
mmu-mir-217-precNo1	7.31925	5.64386	6.17444	5.77024	5.64386	5.64386	5.7893	5.70378
mmu-mir-217-precNo2	7.24279	7.89406	7.48303	7.78296	5.92884	6.96241	7.4783	7.02973
mmu-mir-218-1No1	10.4868	10.2618	10.5273	10.3085	10.5371	10.44	10.4663	10.0935
mmu-mir-218-1No2	10.4456	10.9323	10.6854	10.7899	10.4449	10.2589	10.1985	10.5478
mmu-mir-218-2-precNo1	8.32397	7.95636	8.20852	8.46369	8.31705	8.31335	8.4325	8.03107
mmu-mir-218-2-precNo2	8.7759	9.28089	9.30691	9.36355	8.69321	8.96822	8.87838	8.67925
mmu-mir-219-1No1	10.1379	10.2192	10.2759	9.75133	10.3771	10.4711	10.0128	10.7732
mmu-mir-219-1No2	12.9903	13.6357	13.3793	12.877	13.2318	13.3709	13.2231	13.3943
mmu-mir-219-2No1	8.28637	8.51544	8.41718	8.14647	8.47135	8.23704	8.60992	8.2118
mmu-mir-219-2No2	8.87801	9.3774	9.33002	9.22461	8.76128	8.53989	9.19798	8.99656
mmu-mir-219-precNo1	8.45852	8.09019	8.2916	8.59458	8.40905	7.93764	8.50944	8.29877
mmu-mir-219-precNo2	5.78161	6.50656	7.46524	6.3376	5.95233	6.17515	6.79478	5.94994
mmu-mir-21No1	8.74018	9.03173	9.33819	9.6285	8.94813	9.16847	8.82252	8.92641
mmu-mir-21No2	5.64386	5.64386	5.64386	5.64386	5.64386	5.64386	5.64386	5.64386
mmu-mir-221-precNo1	9.98899	9.8895	10.2835	10.442	10.2008	9.86908	9.94514	9.88299
mmu-mir-221-precNo2	9.38442	9.10781	9.47779	8.84405	8.37034	9.05968	8.93216	8.92353
mmu-mir-222-prec	9.92191	10.1152	10.238	10.2435	9.98288	10.1287	9.63188	9.91233
mmu-mir-223-prec	11.4873	11.9619	11.5309	11.6046	11.1617	11.0721	11.0826	11.1867
mmu-mir-224No1	5.71525	5.64386	6.25946	6.039	5.64386	6.54794	5.6752	5.64386
mmu-mir-224No2	6.84784	6.23222	6.03672	6.31396	5.77926	6.99057	6.88737	6.10025
mmu-mir-224-precformer175No1	7.79672	7.89406	8.28486	8.13639	7.91241	8.18923	7.16613	7.91993
mmu-mir-224-precformer175No2	8.01932	8.16596	7.99373	7.86661	7.72055	7.83265	7.77691	7.93144
mmu-mir-22No1	9.3862	9.52242	9.52434	9.48764	9.1419	9.31302	9.16137	9.29711
mmu-mir-22No2	9.21065	9.27357	9.22473	8.99852	9.44898	9.25615	9.4766	9.51161
mmu-mir-23aNo1	15.1271	15.5598	15.2147	15.2865	15.7823	15.595	15.6511	15.6383
mmu-mir-23aNo2	6.91837	7.15336	6.87684	6.59472	6.6427	6.33013	6.88737	5.64907
mmu-mir-24-1No1	7.75328	7.64448	7.64977	7.53962	7.62877	7.52128	7.44387	7.02973
mmu-mir-24-1No1	7.67397	7.28541	7.70639	7.14988	7.45878	7.725	6.29342	6.73366
mmu-mir-24-1No2	12.511	13.0251	12.9647	13.3411	13.2932	13.0969	13.0946	13.2245
mmu-mir-24-1No2	12.8154	12.8285	13.0109	12.9693	13.1815	13.1893	12.7963	13.3033
mmu-mir-24-2No1	8.81074	8.95141	9.0328	9.3271	9.20193	9.18684	9.22612	9.02906
mmu-mir-24-2No2	11.0699	11.026	10.6439	11.027	11.6411	11.3114	10.5405	11.4423
mmu-mir-25No1	11.27	11.9669	11.5423	12.002	11.566	11.6808	11.701	11.3654
mmu-mir-25No2	8.36783	8.01021	8.38285	8.46905	8.15441	7.9804	7.5529	7.44544
mmu-mir-26a-1No1	14.1044	13.8531	14.0357	14.0424	14.4732	14.4918	14.3471	14.3728
mmu-mir-26a-1No2	5.64386	5.64386	5.64386	5.64386	5.64386	5.64386	5.64386	5.64386
mmu-mir-26a-2No1	14.0684	13.9256	13.9168	14.1142	14.5423	14.3029	14.4062	14.5046
mmu-mir-26a-2No2	8.01012	7.6216	7.95603	7.66641	7.59186	8.04449	7.71328	7.65429
mmu-mir-26bNo1	14.7483	14.4515	14.5521	14.6793	14.9908	14.9295	14.9837	14.8724
mmu-mir-26bNo2	8.85251	8.84346	8.68388	8.64283	8.27109	8.27951	8.59822	8.18801
mmu-mir-27aNo1	10.7778	10.4293	10.564	10.7145	10.7523	11.0246	10.2678	11.0235
mmu-mir-27aNo2	9.23256	9.51001	8.94783	8.73029	9.62191	9.21696	9.3706	9.29042
mmu-mir-28No1	9.77083	9.44631	9.73691	9.74582	9.85318	9.74092	9.66028	9.32136
mmu-mir-28No2	8.47198	8.7586	8.69664	8.64993	8.22843	8.59902	8.7539	8.41399
mmu-mir-290No1	15.5687	16.0493	15.5012	15.3266	15.9468	15.5903	15.9086	15.8351
mmu-mir-290No2	10.5682	10.5694	10.1405	10.3315	10.3509	10.3613	9.85629	10.4838
mmu-mir-291No1	7.03178	6.52312	7.16823	6.91857	6.9991	7.26105	7.53665	6.62447
mmu-mir-291No1	7.26616	7.28541	6.18896	6.75258	6.10685	7.13214	6.25421	6.05888
mmu-mir-291No2	5.64386	5.64386	5.64386	6.10938	5.64386	5.67115	5.64386	5.64386
mmu-mir-291No2	5.8656	5.64386	5.64386	6.05335	5.64386	5.64386	5.64386	5.64386
mmu-mir-292No1	11.5132	11.6608	11.5029	11.3534	11.4372	11.7086	11.4783	11.6257
mmu-mir-292No1	11.6527	11.5953	11.3359	11.3241	11.5122	11.5732	11.3753	11.5521
mmu-mir-292No2	10.5212	10.3926	10.048	9.96283	10.3082	10.4194	9.94514	10.1781
mmu-mir-292No2	10.491	10.2456	9.93728	10.0761	10.2069	10.2404	10.0533	10.2372
mmu-mir-293No1	10.1733	9.94586	9.92865	9.6285	9.80239	9.74782	9.84644	10.0781
mmu-mir-293No2	9.02679	9.05753	8.83694	8.70324	8.4632	8.51102	8.85564	8.84661
mmu-mir-294No1	8.92035	8.81011	9.02675	8.79578	8.68622	9.05968	8.9071	8.70294
mmu-mir-294No2	5.64386	5.64386	5.64386	5.64386	5.64386	5.64386	5.64386	5.64386
mmu-mir-295No1	6.1927	5.81463	6.68529	6.17648	6.12763	5.64386	6.3503	6.39438
mmu-mir-295No2	6.7183	6.80626	6.69549	6.66183	6.89385	6.75913	7.61612	6.70713
mmu-mir-296No1	8.7234	8.79315	8.58303	8.36933	8.49953	8.65874	8.48848	8.50537
mmu-mir-296No2	7.96799	8.15538	7.85037	7.98739	8.28503	7.82745	7.80431	7.89664
mmu-mir-297-1No1	11.5104	11.4881	11.4126	11.0423	11.5574	11.554	11.6296	11.6628
mmu-mir-297-1No2	6.78452	6.99617	6.98897	6.89486	6.45812	6.37355	6.10794	5.9724
mmu-mir-298No1	9.66346	9.21617	9.69046	9.5847	9.36396	9.42904	9.32876	9.4104
mmu-mir-298No2	5.78161	5.84129	5.64386	5.64386	5.64386	5.8863	6.45774	6.12049
mmu-mir-299No1	8.49194	8.2024	8.55808	8.34036	9.0138	8.83994	8.91655	8.79715
mmu-mir-299No2	6.09168	5.75979	6.56797	5.73506	5.64386	5.64386	5.76161	5.64386
mmu-mir-29aNo1	9.19856	9.27846	9.57497	9.43791	9.83118	9.72005	9.65276	9.81939
mmu-mir-29aNo2	12.4312	12.9954	12.2401	11.566	12.9715	12.3686	12.4059	12.7532
mmu-mir-29b-1No1	7.95846	7.75377	8.51262	8.24041	8.15441	8.59596	8.6292	8.91486
mmu-mir-29b-1No2	7.47443	7.71104	7.35366	6.87883	5.88069	7.41446	7.90899	7.21062
mmu-mir-29b-2No1	9.0827	9.02011	9.64115	9.73806	10.2407	10.0847	9.93433	10.0227
mmu-mir-29b-2No2	10.4718	9.78352	9.91997	9.79148	9.75308	10.0099	9.75986	9.88003
mmu-mir-29cNo1	10.2544	10.688	10.6193	10.9633	11.3891	11.1196	10.7149	10.8839
mmu-mir-29cNo2	9.48577	9.38874	9.18544	9.52288	9.11093	9.34609	8.95984	8.65516
mmu-mir-300No1	5.64386	5.64386	5.64386	5.64386	5.64386	6.07349	6.55774	5.64386
mmu-mir-300No2	7.04084	6.634	6.9383	6.21529	5.67016	6.94332	6.69583	5.8321
mmu-mir-301No1	6.80594	5.64386	5.64386	5.64386	5.64386	5.64386	5.64386	5.64386
mmu-mir-301No2	8.2081	8.1869	8.17608	8.2622	7.52293	8.24875	7.92156	7.95981
mmu-mir-302No1	7.14534	7.13192	7.41053	6.9496	5.95233	7.26105	6.92531	6.05888
mmu-mir-302No2	5.64386	5.64386	5.64386	5.64386	5.64386	5.64386	5.64386	5.64386
mmu-mir-30aNo1	11.6058	11.5561	11.7466	11.8676	11.9491	11.622	11.716	11.7344
mmu-mir-30aNo1	11.3799	11.5805	11.4861	11.5408	11.6974	11.8758	11.8584	11.9747
mmu-mir-30aNo2	7.4811	7.03132	7.39182	7.65234	7.62147	7.86343	7.91529	7.7021
mmu-mir-30aNo2	7.76972	7.59834	7.61793	7.89876	7.78084	7.84812	7.57693	7.41297
mmu-mir-30c-1No1	11.8802	12.0327	12.0518	12.1781	11.9897	12.0965	12.3028	12.2129
mmu-mir-30c-1No2	9.43513	9.13769	8.85754	8.81064	9.10045	9.04856	8.80905	9.19339
mmu-mir-30c-2No1	11.7422	12.3109	12.2585	12.5535	12.0931	12.4855	12.5785	12.4722
mmu-mir-30c-2No2	7.52696	7.48457	7.5351	7.67107	7.41718	7.66801	7.95862	7.3021
mmu-mir-30dNo1	12.6662	12.6985	12.7161	12.9158	13.0612	12.9505	13.0887	13.1064
mmu-mir-30dNo2	6.17634	5.89317	7.68606	6.91857	6.40803	6.01983	6.12976	6.39438
mmu-mir-31No1	11.7251	11.4234	11.634	11.6866	12.0066	11.7671	11.9259	11.9611
mmu-mir-31No2	7.96799	7.55873	8.28823	8.2151	7.72055	8.29841	8.25023	8.33388
mmu-mir-320No1	10.518	10.5094	10.5351	10.3599	10.4978	10.3073	10.348	10.4219
mmu-mir-320No2	13.2551	13.5649	13.438	13.1795	13.772	13.4296	12.9156	13.8994
mmu-mir-321No1	13.2076	13.7411	13.5702	13.1754	12.8757	13.6041	13.42	13.6049
mmu-mir-321No2	11.5238	12.1576	11.7826	11.344	11.4888	11.7729	11.6137	11.7079
mmu-mir-322No1	6.75179	6.55568	6.72569	6.17648	7.04352	7.02729	6.63608	6.53679
mmu-mir-322No2	7.19489	6.7227	6.87684	6.09557	6.67129	6.66906	6.83519	6.61022
mmu-mir-323No1	5.64386	5.64386	5.64386	5.64386	5.64386	5.64386	5.64386	5.64386
mmu-mir-323No2	11.1135	11.2258	11.462	11.2976	11.8189	11.7715	11.4751	12.088
mmu-mir-324No1	7.01348	6.42078	6.91228	6.98746	6.98778	6.38774	7.81108	7.10279
mmu-mir-324No1	6.94757	6.48981	6.47623	6.73488	6.16832	7.14054	7.46977	7.11293
mmu-mir-324No2	8.74018	9.05469	8.19059	8.12624	8.4591	8.68196	8.88802	8.95206
mmu-mir-324No2	8.37143	8.77598	8.38285	8.52933	8.4591	8.58984	8.44996	8.77177
mmu-mir-325No1	7.54618	7.35181	7.5963	7.56988	6.68538	7.41446	7.24824	7.41297
mmu-mir-325No2	5.64386	5.64386	5.64386	5.64386	5.64386	5.64386	5.64386	5.64386
mmu-mir-326No1	9.57735	9.44197	9.48074	9.47036	9.24298	9.49114	9.24123	9.4962
mmu-mir-326No2	8.60316	8.68692	8.62636	8.68722	9.13935	9.25034	9.04558	9.36869
mmu-mir-328No1	11.5573	11.8799	11.6439	11.2863	11.7578	11.6908	11.128	11.8579
mmu-mir-328No2	5.64386	5.64386	5.64386	5.64386	5.64386	5.64386	5.96955	6.03774
mmu-mir-329No1	15.599	16.0341	15.4672	15.3541	15.9368	15.6906	16.0031	15.8853
mmu-mir-329No2	8.72621	8.66096	8.73178	8.76122	8.9216	9.84357	10.083	9.41451
mmu-mir-32No1	11.2511	11.0122	11.1425	11.4131	11.2632	11.344	11.3306	10.6462
mmu-mir-32No2	7.91477	8.48195	8.08972	7.96099	7.9939	7.9231	7.99475	7.79951
mmu-mir-330No1	10.6205	10.3767	10.4113	10.1397	10.6483	10.5315	10.3904	10.4877
mmu-mir-330No2	10.321	10.3892	10.251	10.3308	9.95117	9.97977	10.0576	9.95664
mmu-mir-331No1	14.5578	14.5474	14.2129	14.2944	14.8244	14.3713	14.5104	14.5624
mmu-mir-331No2	12.5024	12.54	12.263	11.9602	12.407	12.2696	12.3492	12.4239
mmu-mir-335No1	8.05105	7.90041	7.90856	7.78726	8.57334	8.41036	8.37427	8.68606
mmu-mir-335No2	10.1588	9.93817	10.208	10.1925	9.72948	9.91266	9.84479	9.76576
mmu-mir-337No1	10.2534	10.0337	10.05	10.2079	10.1811	10.1642	10.2801	10.1973
mmu-mir-337No2	6.82704	6.27196	6.25946	5.94975	6.30232	6.48334	6.7532	6.03774
mmu-mir-338No1	7.86972	7.56674	7.68606	7.78296	7.7137	7.5468	7.56096	7.65429
mmu-mir-338No2	10.2534	10.2052	10.0843	10.0918	10.2561	10.3568	10.1107	10.3358
mmu-mir-339No1	9.43684	9.32406	9.06661	8.91846	8.71397	8.93479	9.32403	9.31259
mmu-mir-339No2	9.89093	9.91952	9.63454	9.55475	8.88545	9.68888	9.60486	9.60439
mmu-mir-33No1	7.41991	8.05645	7.27417	7.55986	6.76713	6.95289	7.74897	7.81822
mmu-mir-33No2	7.02266	7.36105	6.70563	6.67117	5.77926	6.74818	6.92531	6.74675
mmu-mir-340No1	7.36325	7.15336	6.32666	7.00971	7.31216	6.68063	7.0678	7.0615
mmu-mir-340No2	8.31279	8.43459	8.39229	8.63092	8.31705	8.31706	8.65201	8.06803
mmu-mir-341No1	9.48577	9.83914	9.9565	9.7775	9.8375	9.71443	9.43338	9.61157
mmu-mir-341No2	5.71525	5.75979	5.64386	5.64386	6.06437	5.64386	5.84314	5.64386
mmu-mir-342No1	12.8251	12.2565	12.5157	12.7822	12.5734	12.4515	12.3703	12.5068
mmu-mir-342No2	9.34107	9.573	8.97112	8.57481	9.36615	9.05079	9.11013	9.23578
mmu-mir-344No1	9.27733	9.14573	9.22825	9.07261	8.6327	8.91778	8.79887	8.71298
mmu-mir-344No2	10.3713	10.1328	9.91997	10.0114	10.6438	10.4323	10.0142	10.2221
mmu-mir-345No1	8.68346	8.5278	8.74658	8.64046	8.18448	8.64699	8.44126	8.6377
mmu-mir-345No2	8.31653	8.3582	8.09359	8.09536	7.61412	7.79588	7.94637	8.28538
mmu-mir-346No1	11.2146	11.4355	11.1218	11.1982	10.6429	10.9626	10.5747	10.9554
mmu-mir-346No2	7.37046	7.33315	7.13861	7.15654	7.92434	7.23774	6.01717	7.71548
mmu-mir-34aNo1	10.1712	10.0148	9.90905	10.2775	10.0953	9.97625	10.4845	10.1476
mmu-mir-34aNo2	7.28153	6.96013	7.62329	7.42839	7.97108	7.725	7.02185	7.78055
mmu-mir-34bNo1	6.9379	6.98425	6.53425	5.77024	5.64386	5.64386	5.64386	6.05888
mmu-mir-34bNo2	14.4553	14.796	13.6762	13.7917	14.7087	14.1819	14.5834	14.735
mmu-mir-34cNo1	5.64386	6.29142	6.53425	6.15001	7.54628	6.01983	6.57375	5.92713
mmu-mir-34cNo2	8.75952	8.76558	8.92199	8.83577	9.32625	9.19695	9.52476	9.21709
mmu-mir-350No1	10.4668	10.5493	10.1919	10.6704	10.2443	10.3649	10.4005	10.0559
mmu-mir-350No2	7.47443	7.17448	6.822	5.83813	7.05441	7.27639	6.33158	6.44343
mmu-mir-351No1	9.72237	9.58882	9.74799	9.70663	9.66874	9.64377	9.39784	9.62934
mmu-mir-351No2	13.983	14.4331	14.0161	13.8286	14.3582	13.6086	14.4006	14.1436
mmu-mir-7-1No1	11.1714	10.8077	11.0046	11.1531	10.9498	10.9626	11.191	10.3227
mmu-mir-7-1No2	8.971	8.61149	8.62636	8.44476	8.92457	8.71609	8.41038	8.43436
mmu-mir-7-2No1	12.102	12.08	11.9062	11.9086	12.0924	11.9799	12.0351	12.2037
mmu-mir-7-2No2	8.74296	9.00839	8.81605	8.76122	8.43429	8.67039	8.52187	8.79715
mmu-mir-7bNo1	8.46863	8.31129	8.47164	8.30181	7.95954	8.2757	8.37427	8.32954
mmu-mir-7bNo2	9.06059	9.27357	9.10923	9.00222	8.97991	9.1119	9.22865	9.20292
mmu-mir-9-1No1	5.94496	5.91843	6.72569	6.54481	6.59872	6.38774	6.2342	6.50633
mmu-mir-9-1No2	7.90488	8.34894	7.78973	7.33749	7.75435	7.79055	7.43513	7.7021
mmu-mir-92-1No1	13.9118	14.4553	14.0837	14.2259	14.4975	14.1838	14.2084	13.8973
mmu-mir-92-1No2	6.44559	6.73697	6.40339	6.63345	6.42492	6.45666	5.64386	6.37765
mmu-mir-92-2No1	13.4464	13.4633	13.4719	13.5774	13.5007	13.361	13.5856	13.1291
mmu-mir-92-2No2	6.84784	6.01526	6.46435	5.64386	5.92884	5.64386	5.64386	5.90395
mmu-mir-9-2No1	8.79208	9.34982	8.86886	9.062	9.02769	8.65288	9.38202	9.11987
mmu-mir-9-2No1	9.07169	9.19823	9.10923	8.98922	9.20926	9.21696	9.3264	9.27243
mmu-mir-9-2No2	9.26579	9.56702	9.07641	9.15311	9.33521	9.13521	9.76684	9.57718
mmu-mir-9-2No2	9.41784	9.36597	9.28342	9.05845	9.6401	9.35153	9.42458	9.60619
mmu-mir-93No1	11.6601	11.4486	11.6979	11.8445	11.6031	11.9042	12.1193	11.918
mmu-mir-9-3No1	8.41737	8.23795	8.80195	8.76559	9.15208	8.83994	8.75741	8.99107
mmu-mir-9-3No1	8.57849	8.2024	8.45371	8.52676	9.12133	8.75218	9.05702	8.84661
mmu-mir-93No2	10.3395	10.2753	9.89029	10.0423	10.1522	9.90652	10.4039	10.475
mmu-mir-9-3No2	8.54385	8.45199	8.22974	8.03517	8.29425	8.47159	8.17874	8.54336
mmu-mir-9-3No2	8.60316	8.68324	7.77055	7.817	8.32157	8.0755	7.98281	8.58038
mmu-mir-96No1	10.0018	9.8895	10.0319	9.79362	9.89166	9.96919	9.96804	9.97483
mmu-mir-96No2	7.41991	7.34251	6.84968	6.97244	6.16832	6.80214	7.27786	6.75972
mmu-mir-98No1	7.73106	8.12315	7.92166	8.12624	7.9939	8.19731	8.0644	7.89075
mmu-mir-98No2	6.12615	5.64386	5.64386	5.66202	5.64386	5.64386	5.64386	5.64386
Mouse GAPDH1	7.89991	7.21581	7.69117	7.82539	7.95373	7.76903	7.63913	8.80968
Mouse GAPDH2	7.88489	7.48457	7.87303	7.60441	8.10811	7.55939	7.4086	8.69621
Mouse GAPDH3	7.80206	7.18492	7.67578	7.37796	7.83238	7.77444	7.39964	8.49765
Mouse GAPDH4	7.76426	7.36105	7.66543	7.45025	8.07103	7.55311	6.9864	8.62713
StDevwo2	5.64386	5.64386	5.64386	5.64386	5.64386	5.64386	5.64386	5.64386
